# Supplementary material for: Two new species of Rhipidoglossum (Orchidaceae, Angraecinae) from Central Africa, probably pollinated by settling moths
Source: PhytoKeys. 2026 Apr 24;274:1–30. doi: 10.3897/phytokeys.274.184429 (PMC13135204; doi:10.3897/phytokeys.274.184429)
Supplement: XML Treatment for Rhipidoglossum delepierreanum [file phytokeys.274.184429-treatment1.xml]

<!DOCTYPE tp:taxon-treatment
  PUBLIC "-//TaxonX//DTD Taxonomic Treatment Publishing DTD v0 20100105//EN" "tax-treatment-NSO.dtd">
<tp:taxon-treatment xmlns:tp="http://www.plazi.org/taxpub"><tp:treatment-meta><kwd-group><label>Taxon classification</label><kwd>
              <named-content content-type="kingdom">Plantae</named-content>
            </kwd><kwd>
              <named-content content-type="order">Asparagales</named-content>
            </kwd><kwd>
              <named-content content-type="family">Orchidaceae</named-content>
            </kwd></kwd-group><mixed-citation publication-type="journal"><person-group><name><surname>Macedo</surname><given-names>Arthur</given-names></name><name><surname>Droissart</surname><given-names>Vincent</given-names></name><name><surname>Janeček</surname><given-names>Štěpán</given-names></name><name><surname>Klomberg</surname><given-names>Yannick</given-names></name><name><surname>Trovó</surname><given-names>Marcelo</given-names></name><name><surname>Stévart</surname><given-names>Tariq</given-names></name><name><surname>Farminhão</surname><given-names>João</given-names></name></person-group><article-title>Two new species of <italic><tp:taxon-name><tp:taxon-name-part taxon-name-part-type="genus" reg="Rhipidoglossum">Rhipidoglossum</tp:taxon-name-part></tp:taxon-name></italic> (<tp:taxon-name><tp:taxon-name-part taxon-name-part-type="family" reg="Orchidaceae">Orchidaceae</tp:taxon-name-part></tp:taxon-name>, <tp:taxon-name><tp:taxon-name-part taxon-name-part-type="subtribe" reg="Angraecinae">Angraecinae</tp:taxon-name-part></tp:taxon-name>) from Central Africa, probably pollinated by settling moths</article-title><source>PhytoKeys</source><day>24</day><month>04</month><year>2026</year><volume>274</volume><fpage>1</fpage><lpage>30</lpage><pub-id pub-id-type="doi">10.3897/phytokeys.274.184429</pub-id></mixed-citation></tp:treatment-meta><tp:nomenclature><tp:taxon-name><object-id xmlns:xlink="http://www.w3.org/1999/xlink" content-type="arpha" xlink:type="simple">F3A9596D-0B96-58DD-80A3-DB74DDF61174</object-id>
                		<tp:taxon-name-part taxon-name-part-type="genus" reg="Rhipidoglossum">Rhipidoglossum</tp:taxon-name-part> <tp:taxon-name-part taxon-name-part-type="species" reg="delepierreanum">delepierreanum</tp:taxon-name-part>
                	</tp:taxon-name><tp:taxon-authority>(J.-P.Lebel &amp; Geerinck) Eb.Fisch., Killmann, J.-P.Lebel and Delep., Die Orchidee 62(6): 445 (2011).</tp:taxon-authority><tp:nomenclature-citation-list><tp:nomenclature-citation><tp:taxon-name><tp:taxon-name-part taxon-name-part-type="genus" reg="Diaphananthe">Diaphananthe</tp:taxon-name-part> <tp:taxon-name-part taxon-name-part-type="species" reg="delepierreana">delepierreana</tp:taxon-name-part></tp:taxon-name><comment> J.-P.Lebel &amp; Geerinck, Belg. J. Bot. 130: 136 (1998). Basionym.</comment></tp:nomenclature-citation></tp:nomenclature-citation-list></tp:nomenclature><tp:treatment-sec sec-type="Type"><title>Type.</title><p><bold>Rwanda</bold> • <bold>Western Province (Cyangugu)</bold>: forêt de Nyungwe-Kibazi, alt. 1800 m, <italic>G. Delepierre 39</italic> (holotype <named-content xmlns:xlink="http://www.w3.org/1999/xlink" content-type="dwc:institutional_code" xlink:title="Embrapa Agrobiology Diazothrophic Microbial Culture Collection" xlink:href="https://scientific-collections.gbif.org/institution/c6b9b27a-84f3-4159-a490-c24895d06799" xlink:type="simple">BR</named-content> [BR0000008809643!], isotypes <named-content xmlns:xlink="http://www.w3.org/1999/xlink" content-type="dwc:institutional_code" xlink:title="Embrapa Agrobiology Diazothrophic Microbial Culture Collection" xlink:href="https://scientific-collections.gbif.org/institution/c6b9b27a-84f3-4159-a490-c24895d06799" xlink:type="simple">BR</named-content> [BR6102001375171-spirit!, BR6102016350385-spirit!]).</p></tp:treatment-sec><tp:treatment-sec sec-type="Distribution"><title>Distribution.</title><p>Uganda, Democratic Republic of the Congo (<abbrev xmlns:xlink="http://www.w3.org/1999/xlink" xlink:title="Democratic Republic of the Congo" xlink:type="simple">DRC</abbrev>), Rwanda, and Burundi, being a new country record for Uganda, the <abbrev xmlns:xlink="http://www.w3.org/1999/xlink" xlink:title="Democratic Republic of the Congo" xlink:type="simple">DRC</abbrev> and Burundi. <italic><tp:taxon-name><tp:taxon-name-part taxon-name-part-type="genus" reg="Rhipidoglossum">Rhipidoglossum</tp:taxon-name-part> <tp:taxon-name-part taxon-name-part-type="species" reg="delepierreanum">delepierreanum</tp:taxon-name-part></tp:taxon-name></italic> is found in the montane forests in the Western Rift System, between 1600–2000 m a.s.l.</p></tp:treatment-sec><tp:treatment-sec sec-type="Specimens examined"><title>Specimens examined.</title><p><bold>Uganda</bold> • <bold>Western Province</bold>: Bushenyi District, S. Kasyoha-Kitomi Forest, Nzozi, 1330 m, Jun 1998, st. inf., <italic>D.L.N. Hafashimana 0643</italic> (K s.n.); • Rukungiri district, Kayonza, Bwindi Impenetrable Forest National Reserve, 1520 m, Aug 1998, st. inf., <italic>D.L.N Hafashimana 0684</italic> (K s.n.); • <italic>ibid. loc</italic>., ca. 1700 m (5500 ft), 4 Sep 1994, fl., <italic>Spurrier U.16</italic> (K s.n.); • <italic>sine loco accurato</italic>, cultivated by L.N. Mason, Talbot Manor, Fincham, Norfolk, Nov 1960, fl., <italic>Burgess s.n</italic>. (cult. num. 661) (K [KSPC8301]). <bold>Democratic Republic of the Congo</bold> • <bold>Ituri</bold>: Baniari, Irimu, 14 Oct 1948, fl., <italic>J. de Wilde 140</italic> (<named-content xmlns:xlink="http://www.w3.org/1999/xlink" content-type="dwc:institutional_code" xlink:title="Embrapa Agrobiology Diazothrophic Microbial Culture Collection" xlink:href="https://scientific-collections.gbif.org/institution/c6b9b27a-84f3-4159-a490-c24895d06799" xlink:type="simple">BR</named-content> [BR0000006803803], P [P00388678], <named-content xmlns:xlink="http://www.w3.org/1999/xlink" content-type="dwc:institutional_code" xlink:title="Missouri Botanical Garden" xlink:href="https://scientific-collections.gbif.org/institution/1be3aa67-8f90-4309-92f4-bd55426a8c09" xlink:type="simple">MO</named-content><italic>non visum</italic>, <named-content xmlns:xlink="http://www.w3.org/1999/xlink" content-type="dwc:collectionCode" xlink:title="Herbarium - Naturalis Biodiversity Center" xlink:href="https://scientific-collections.gbif.org/collection/681149f0-8dcf-45c6-b6a7-9c8c988d223b" xlink:type="simple">WAG</named-content> [<named-content xmlns:xlink="http://www.w3.org/1999/xlink" content-type="dwc:collectionCode" xlink:title="Herbarium - Naturalis Biodiversity Center" xlink:href="https://scientific-collections.gbif.org/collection/681149f0-8dcf-45c6-b6a7-9c8c988d223b" xlink:type="simple">WAG</named-content>.1134679]); • <italic>ibid. loc</italic>., Vallée de la Maginda, 1450 m, 19 Oct 1948, fl., <italic>J. de Wilde 167</italic> (<named-content xmlns:xlink="http://www.w3.org/1999/xlink" content-type="dwc:institutional_code" xlink:title="Embrapa Agrobiology Diazothrophic Microbial Culture Collection" xlink:href="https://scientific-collections.gbif.org/institution/c6b9b27a-84f3-4159-a490-c24895d06799" xlink:type="simple">BR</named-content> [BR0000009930506]); • South-Kivu: Kalehe, km 110 route Kavumu-Walikale, 850 m, 13 Jul 1956, st., <italic>A.R. Christiaensen 974</italic> (<named-content xmlns:xlink="http://www.w3.org/1999/xlink" content-type="dwc:institutional_code" xlink:title="Embrapa Agrobiology Diazothrophic Microbial Culture Collection" xlink:href="https://scientific-collections.gbif.org/institution/c6b9b27a-84f3-4159-a490-c24895d06799" xlink:type="simple">BR</named-content> [BR0000021827938]); • <italic>ibid. loc</italic>., km 40 route Kavumu-Walikale, 1700 m, 23 Jun 1956, fr., <italic>A.R. Christiaensen 928</italic> (<named-content xmlns:xlink="http://www.w3.org/1999/xlink" content-type="dwc:institutional_code" xlink:title="Embrapa Agrobiology Diazothrophic Microbial Culture Collection" xlink:href="https://scientific-collections.gbif.org/institution/c6b9b27a-84f3-4159-a490-c24895d06799" xlink:type="simple">BR</named-content> [BR0000016158931]). <bold>Rwanda</bold> • <bold>Western Province (Cyangugu)</bold>: Nyamasheke district, Route Pindura-Burundi, 2000 m, 1975, st. inf., <italic>G. Troupin 15739</italic> (<named-content xmlns:xlink="http://www.w3.org/1999/xlink" content-type="dwc:institutional_code" xlink:title="Embrapa Agrobiology Diazothrophic Microbial Culture Collection" xlink:href="https://scientific-collections.gbif.org/institution/c6b9b27a-84f3-4159-a490-c24895d06799" xlink:type="simple">BR</named-content> [BR0000006627393, BR6102009937432, spirit]); • <italic>ibid. loc</italic>., Piste Nyungwe, Piste Bweyeye, 1700 m, 22 Mar 2002, fl., <italic>G. Delepierre 105</italic> (<named-content xmlns:xlink="http://www.w3.org/1999/xlink" content-type="dwc:institutional_code" xlink:title="Embrapa Agrobiology Diazothrophic Microbial Culture Collection" xlink:href="https://scientific-collections.gbif.org/institution/c6b9b27a-84f3-4159-a490-c24895d06799" xlink:type="simple">BR</named-content> [BR6102016348610, spirit]); • <italic>ibid. loc</italic>., Kibazi, 1800 m, Mar–Apr 1997, fl., <italic>G. Delepierre s.n</italic>. (<named-content xmlns:xlink="http://www.w3.org/1999/xlink" content-type="dwc:institutional_code" xlink:title="Embrapa Agrobiology Diazothrophic Microbial Culture Collection" xlink:href="https://scientific-collections.gbif.org/institution/c6b9b27a-84f3-4159-a490-c24895d06799" xlink:type="simple">BR</named-content> [BR0000006803575]); • <bold>Without locality</bold>: cultivated in Kigali, 20 Apr 2005, fl., <italic>G. Delepierre 150</italic> (<named-content xmlns:xlink="http://www.w3.org/1999/xlink" content-type="dwc:institutional_code" xlink:title="Embrapa Agrobiology Diazothrophic Microbial Culture Collection" xlink:href="https://scientific-collections.gbif.org/institution/c6b9b27a-84f3-4159-a490-c24895d06799" xlink:type="simple">BR</named-content> [BR6102016351412]). <bold>Burundi</bold> • <bold>(Probably) Bujumbura Province</bold>: Plaine de Buhoro, 12 April 1942, fl., <italic>M. Arbonnier 330</italic> (<named-content xmlns:xlink="http://www.w3.org/1999/xlink" content-type="dwc:institutional_code" xlink:title="Embrapa Agrobiology Diazothrophic Microbial Culture Collection" xlink:href="https://scientific-collections.gbif.org/institution/c6b9b27a-84f3-4159-a490-c24895d06799" xlink:type="simple">BR</named-content> [BR0000009931909; BR0000021311871]); Mabaye, (river) Lua, 1650 m, 22 Jun 1969, st. inf., <italic>J. Lewalle s.n</italic>. (K s.n.).</p></tp:treatment-sec><tp:treatment-sec sec-type="Notes"><title>Notes.</title><p>From Uganda, <italic><tp:taxon-name><tp:taxon-name-part taxon-name-part-type="genus" reg="Rhipidoglossum">R.</tp:taxon-name-part> <tp:taxon-name-part taxon-name-part-type="species" reg="delepierreanum">delepierreanum</tp:taxon-name-part></tp:taxon-name></italic> is here reported based on two non-flowering specimens previously identified in herbaria as <italic><tp:taxon-name><tp:taxon-name-part taxon-name-part-type="genus" reg="Rhipidoglossum">Rhipidoglossum</tp:taxon-name-part> <tp:taxon-name-part taxon-name-part-type="species" reg="bilobatum">bilobatum</tp:taxon-name-part></tp:taxon-name></italic> (Summerh.) Szlach. &amp; Olszewski; one cultivated specimen of unknown exact provenance first identified as <italic><tp:taxon-name><tp:taxon-name-part taxon-name-part-type="genus" reg="Diaphananthe">Diaphananthe</tp:taxon-name-part></tp:taxon-name></italic> sp.; and one flowering specimen previously identified as <italic><tp:taxon-name><tp:taxon-name-part taxon-name-part-type="genus" reg="Rhipidoglossum">R.</tp:taxon-name-part> <tp:taxon-name-part taxon-name-part-type="species" reg="xanthopollinium">xanthopollinium</tp:taxon-name-part></tp:taxon-name></italic> (Rchb.f.) Schltr. Seven specimens from the Democratic Republic of the Congo were located, including two gatherings from Ituri (<italic>J. de Wilde 140</italic> and <italic>167</italic>) and two gatherings from South-Kivu (<italic>A. Christiaensen 928</italic> and <italic>974</italic>), all originating in Eastern <abbrev xmlns:xlink="http://www.w3.org/1999/xlink" xlink:title="Democratic Republic of the Congo" xlink:type="simple">DRC</abbrev>, close to the borders with Rwanda and Uganda. They were previously identified as <italic><tp:taxon-name><tp:taxon-name-part taxon-name-part-type="genus" reg="Diaphananthe">Diaphananthe</tp:taxon-name-part></tp:taxon-name></italic> sp. or <italic><tp:taxon-name><tp:taxon-name-part taxon-name-part-type="genus" reg="Rhipidoglossum">Rhipidoglossum</tp:taxon-name-part> <tp:taxon-name-part taxon-name-part-type="species" reg="rutilum">rutilum</tp:taxon-name-part></tp:taxon-name></italic>. Two vouchers from Burundi were located. A first gathering from Mabaye—Lua, was previously identified as <italic><tp:taxon-name><tp:taxon-name-part taxon-name-part-type="genus" reg="Diaphananthe">Diaphananthe</tp:taxon-name-part> <tp:taxon-name-part taxon-name-part-type="uncertainty-rank">aff.</tp:taxon-name-part> <tp:taxon-name-part taxon-name-part-type="species" reg="tenuicalcar">tenuicalcar</tp:taxon-name-part></tp:taxon-name></italic> at K, while a second collection (<italic>M. Arbonnier 330</italic>, Fig. <xref ref-type="fig" rid="F1">1D</xref>), previously identified as <italic><tp:taxon-name><tp:taxon-name-part taxon-name-part-type="genus" reg="Diaphananthe">Diaphananthe</tp:taxon-name-part> <tp:taxon-name-part taxon-name-part-type="species" reg="bidens">bidens</tp:taxon-name-part></tp:taxon-name></italic> (Afzel. ex Sw.) Schltr. at <named-content xmlns:xlink="http://www.w3.org/1999/xlink" content-type="dwc:institutional_code" xlink:title="Embrapa Agrobiology Diazothrophic Microbial Culture Collection" xlink:href="https://scientific-collections.gbif.org/institution/c6b9b27a-84f3-4159-a490-c24895d06799" xlink:type="simple">BR</named-content>, lacks an exact locality, being only labelled as “plaine de Buhororo”. This locality is here interpreted as being near the village of Buhororo (Bujumbura), in northern Burundi, based on its relative proximity to Parc National de la Kibira. This area represents a plausible ecological extension of the species habitat from Nyungwe National Park (the type locality) along the same forest block.</p><fig id="F1" position="float" orientation="portrait"><object-id xmlns:xlink="http://www.w3.org/1999/xlink" content-type="doi" xlink:type="simple">10.3897/phytokeys.274.184429.figure1</object-id><object-id xmlns:xlink="http://www.w3.org/1999/xlink" content-type="arpha" xlink:type="simple">DBA108F6-5660-59B0-8C4D-B8F562B5ADEC</object-id><label>Figure 1.</label><caption><p><italic><tp:taxon-name><tp:taxon-name-part taxon-name-part-type="genus" reg="Rhipidoglossum">Rhipidoglossum</tp:taxon-name-part> <tp:taxon-name-part taxon-name-part-type="species" reg="delepierreanum">delepierreanum</tp:taxon-name-part></tp:taxon-name></italic>, morphological overview. <bold>A</bold>. Habit; <bold>B</bold>. Leaves; <bold>C, D</bold>. Inflorescences and flower detail. <bold>A, C</bold>. From Rwanda, <xref ref-type="bibr" rid="B21">Fischer et al. (2010)</xref>; <bold>B</bold>. Rwanda, Western Province (unvouchered record <italic>J. Farminhão</italic> and <italic>B. Dumbo cult. RWA162</italic>); <bold>D</bold>. First record of <italic><tp:taxon-name><tp:taxon-name-part taxon-name-part-type="genus" reg="Rhipidoglossum">R.</tp:taxon-name-part> <tp:taxon-name-part taxon-name-part-type="species" reg="delepierreanum">delepierreanum</tp:taxon-name-part></tp:taxon-name></italic> in Burundi. <italic>M. Arbonnier 330</italic> [BR0000009931909; BR0000021311871].</p></caption><graphic xmlns:xlink="http://www.w3.org/1999/xlink" xlink:href="phytokeys-274-001_article-184429__-g001.jpg" id="oo_1607045.jpg" position="float" orientation="portrait" xlink:type="simple"><uri content-type="original_file" xlink:type="simple">https://binary.pensoft.net/fig/1607045</uri></graphic></fig></tp:treatment-sec><ref-list><ref id="B21"><mixed-citation xmlns:xlink="http://www.w3.org/1999/xlink" xlink:type="simple">Fischer E, Killmann D, Delepierre G, Lebel JP (2010) The Orchids of Rwanda. An illustrated Field Guide. Universität Koblenz-Landau, Koblenz, 439 pp.</mixed-citation></ref></ref-list></tp:taxon-treatment>
