# Supplementary material for: Two new species of Rhipidoglossum (Orchidaceae, Angraecinae) from Central Africa, probably pollinated by settling moths
Source: PhytoKeys. 2026 Apr 24;274:1–30. doi: 10.3897/phytokeys.274.184429 (PMC13135204; doi:10.3897/phytokeys.274.184429)
Supplement: XML Treatment for Rhipidoglossum acuminifolium [file phytokeys.274.184429-treatment2.xml]

<!DOCTYPE tp:taxon-treatment
  PUBLIC "-//TaxonX//DTD Taxonomic Treatment Publishing DTD v0 20100105//EN" "tax-treatment-NSO.dtd">
<tp:taxon-treatment xmlns:tp="http://www.plazi.org/taxpub"><tp:treatment-meta><kwd-group><label>Taxon classification</label><kwd>
              <named-content content-type="kingdom">Plantae</named-content>
            </kwd><kwd>
              <named-content content-type="order">Asparagales</named-content>
            </kwd><kwd>
              <named-content content-type="family">Orchidaceae</named-content>
            </kwd></kwd-group><mixed-citation publication-type="journal"><person-group><name><surname>Macedo</surname><given-names>Arthur</given-names></name><name><surname>Droissart</surname><given-names>Vincent</given-names></name><name><surname>Janeček</surname><given-names>Štěpán</given-names></name><name><surname>Klomberg</surname><given-names>Yannick</given-names></name><name><surname>Trovó</surname><given-names>Marcelo</given-names></name><name><surname>Stévart</surname><given-names>Tariq</given-names></name><name><surname>Farminhão</surname><given-names>João</given-names></name></person-group><article-title>Two new species of <italic><tp:taxon-name><tp:taxon-name-part taxon-name-part-type="genus" reg="Rhipidoglossum">Rhipidoglossum</tp:taxon-name-part></tp:taxon-name></italic> (<tp:taxon-name><tp:taxon-name-part taxon-name-part-type="family" reg="Orchidaceae">Orchidaceae</tp:taxon-name-part></tp:taxon-name>, <tp:taxon-name><tp:taxon-name-part taxon-name-part-type="subtribe" reg="Angraecinae">Angraecinae</tp:taxon-name-part></tp:taxon-name>) from Central Africa, probably pollinated by settling moths</article-title><source>PhytoKeys</source><day>24</day><month>04</month><year>2026</year><volume>274</volume><fpage>1</fpage><lpage>30</lpage><pub-id pub-id-type="doi">10.3897/phytokeys.274.184429</pub-id></mixed-citation></tp:treatment-meta><tp:nomenclature><tp:taxon-name><object-id xmlns:xlink="http://www.w3.org/1999/xlink" content-type="arpha" xlink:type="simple">821BBD4E-8520-58AD-AE46-27F7334423BA</object-id>
                		<tp:taxon-name-part taxon-name-part-type="genus" reg="Rhipidoglossum">Rhipidoglossum</tp:taxon-name-part> <tp:taxon-name-part taxon-name-part-type="species" reg="acuminifolium">acuminifolium</tp:taxon-name-part>
                	
                		<object-id xmlns:xlink="http://www.w3.org/1999/xlink" content-type="ipni" xlink:type="simple">urn:lsid:ipni.org:names:77379122-1</object-id>
                	</tp:taxon-name><tp:taxon-authority>A.R.Macedo &amp; Farminhão</tp:taxon-authority><tp:taxon-status xmlns:xlink="http://www.w3.org/1999/xlink" xlink:type="simple">sp. nov.</tp:taxon-status><xref ref-type="fig" rid="F2">Figs 2</xref><xref ref-type="fig" rid="F3">, 3</xref><xref ref-type="fig" rid="F4">, 4</xref><xref ref-type="table" rid="T1">, Table 1</xref></tp:nomenclature><tp:treatment-sec sec-type="Type"><title>Type.</title><p><bold>Cameroon</bold> • <bold>Southwest</bold>: Fako District, Mount Cameroon, Mann’s Spring, 2150 m, 16 Aug 2019, <italic>Š. Janeček s.n</italic>. (holotype <named-content xmlns:xlink="http://www.w3.org/1999/xlink" content-type="dwc:collectionCode" xlink:title="Herbarium - Université Libre de Bruxelles" xlink:href="https://scientific-collections.gbif.org/collection/ce0b0d59-3afe-47dc-9b78-1e58b6387e1c" xlink:type="simple">BRLU</named-content> s.n.!, isotype <named-content xmlns:xlink="http://www.w3.org/1999/xlink" content-type="dwc:institutional_code" xlink:title="National Herbarium of Cameroon" xlink:href="https://scientific-collections.gbif.org/institution/dcc50723-f94f-4527-ad5a-2aa97dde82bf" xlink:type="simple">YA</named-content>!).</p><fig id="F2" position="float" orientation="portrait"><object-id xmlns:xlink="http://www.w3.org/1999/xlink" content-type="doi" xlink:type="simple">10.3897/phytokeys.274.184429.figure2</object-id><object-id xmlns:xlink="http://www.w3.org/1999/xlink" content-type="arpha" xlink:type="simple">6EBDFA98-7278-5A91-BF16-5BF41DD32DF1</object-id><label>Figure 2.</label><caption><p><italic><tp:taxon-name><tp:taxon-name-part taxon-name-part-type="genus" reg="Rhipidoglossum">Rhipidoglossum</tp:taxon-name-part> <tp:taxon-name-part taxon-name-part-type="species" reg="acuminifolium">acuminifolium</tp:taxon-name-part></tp:taxon-name></italic>. <bold>A</bold>. Habit; <bold>B</bold>. Inflorescence; <bold>C, D</bold>. Flower, frontal (<bold>C</bold>) and lateral (<bold>D</bold>) views; <bold>E</bold>. Flower dissected: <bold>E<sup>1</sup></bold>. Dorsal sepal; <bold>E<sup>2</sup></bold>. Sepals; <bold>E<sup>3</sup></bold>. Petals; <bold>E<sup>4</sup></bold>. Lip; <bold>F, G</bold>. Column, frontal (<bold>F</bold>) and lateral (<bold>G</bold>) views; <bold>H, I</bold>. Anther cap, adaxial (<bold>H</bold>) and abaxial (<bold>I</bold>) views; <bold>J</bold>. Pollinarium. Drawn from <italic>Š. Janeček</italic> s.n. <named-content xmlns:xlink="http://www.w3.org/1999/xlink" content-type="dwc:collectionCode" xlink:title="Herbarium - Université Libre de Bruxelles" xlink:href="https://scientific-collections.gbif.org/collection/ce0b0d59-3afe-47dc-9b78-1e58b6387e1c" xlink:type="simple">BRLU</named-content> (holotype) by Felipe Martins.</p></caption><graphic xmlns:xlink="http://www.w3.org/1999/xlink" xlink:href="phytokeys-274-001_article-184429__-g002.jpg" id="oo_1607046.jpg" position="float" orientation="portrait" xlink:type="simple"><uri content-type="original_file" xlink:type="simple">https://binary.pensoft.net/fig/1607046</uri></graphic></fig><fig id="F3" position="float" orientation="portrait"><object-id xmlns:xlink="http://www.w3.org/1999/xlink" content-type="doi" xlink:type="simple">10.3897/phytokeys.274.184429.figure3</object-id><object-id xmlns:xlink="http://www.w3.org/1999/xlink" content-type="arpha" xlink:type="simple">55A3C2E9-0F8C-590C-9177-737F61D32D43</object-id><label>Figure 3.</label><caption><p><italic><tp:taxon-name><tp:taxon-name-part taxon-name-part-type="genus" reg="Rhipidoglossum">Rhipidoglossum</tp:taxon-name-part> <tp:taxon-name-part taxon-name-part-type="species" reg="acuminifolium">acuminifolium</tp:taxon-name-part></tp:taxon-name></italic>. <bold>A</bold>. Habit; <bold>B, C</bold>. Mature inflorescences; <bold>D</bold>. Inflorescence close-up; <bold>E, F</bold>. Flowers, frontal view. Photographs by Jean-Michel Hervouet and Štěpán Janeček (<bold>holotype</bold><italic>Š. Janeček</italic> s.n. <named-content xmlns:xlink="http://www.w3.org/1999/xlink" content-type="dwc:collectionCode" xlink:title="Herbarium - Université Libre de Bruxelles" xlink:href="https://scientific-collections.gbif.org/collection/ce0b0d59-3afe-47dc-9b78-1e58b6387e1c" xlink:type="simple">BRLU</named-content>).</p></caption><graphic xmlns:xlink="http://www.w3.org/1999/xlink" xlink:href="phytokeys-274-001_article-184429__-g003.jpg" id="oo_1607047.jpg" position="float" orientation="portrait" xlink:type="simple"><uri content-type="original_file" xlink:type="simple">https://binary.pensoft.net/fig/1607047</uri></graphic></fig><fig id="F4" position="float" orientation="portrait"><object-id xmlns:xlink="http://www.w3.org/1999/xlink" content-type="doi" xlink:type="simple">10.3897/phytokeys.274.184429.figure4</object-id><object-id xmlns:xlink="http://www.w3.org/1999/xlink" content-type="arpha" xlink:type="simple">961403C6-FBFC-55E5-9585-C9996BFBE681</object-id><label>Figure 4.</label><caption><p>Distribution map of <italic><tp:taxon-name><tp:taxon-name-part taxon-name-part-type="genus" reg="Rhipidoglossum">Rhipidoglossum</tp:taxon-name-part> <tp:taxon-name-part taxon-name-part-type="species" reg="acuminifolium">acuminifolium</tp:taxon-name-part></tp:taxon-name></italic>, <italic><tp:taxon-name><tp:taxon-name-part taxon-name-part-type="genus" reg="Rhipidoglossum">R.</tp:taxon-name-part> <tp:taxon-name-part taxon-name-part-type="species" reg="falcatulum">falcatulum</tp:taxon-name-part></tp:taxon-name></italic> and <italic><tp:taxon-name><tp:taxon-name-part taxon-name-part-type="genus" reg="Rhipidoglossum">R.</tp:taxon-name-part> <tp:taxon-name-part taxon-name-part-type="species" reg="delepierreanum">delepierreanum</tp:taxon-name-part></tp:taxon-name></italic> in continental Tropical Africa.</p></caption><graphic xmlns:xlink="http://www.w3.org/1999/xlink" xlink:href="phytokeys-274-001_article-184429__-g004.jpg" id="oo_1607048.jpg" position="float" orientation="portrait" xlink:type="simple"><uri content-type="original_file" xlink:type="simple">https://binary.pensoft.net/fig/1607048</uri></graphic></fig><table-wrap id="T1" position="float" orientation="portrait"><label>Table 1.</label><caption><p>Diagnostic traits of <italic><tp:taxon-name><tp:taxon-name-part taxon-name-part-type="genus" reg="Rhipidoglossum">R.</tp:taxon-name-part> <tp:taxon-name-part taxon-name-part-type="species" reg="acuminifolium">acuminifolium</tp:taxon-name-part></tp:taxon-name></italic> sp.nov. and <italic><tp:taxon-name><tp:taxon-name-part taxon-name-part-type="genus" reg="Rhipidoglossum">R.</tp:taxon-name-part> <tp:taxon-name-part taxon-name-part-type="species" reg="delepierreanum">delepierreanum</tp:taxon-name-part></tp:taxon-name></italic>, its closest morphologically related species.<italic/></p></caption><table><tbody><tr><th rowspan="1" colspan="1"/><th rowspan="1" colspan="1"><italic><tp:taxon-name><tp:taxon-name-part taxon-name-part-type="genus" reg="Rhipidoglossum">R.</tp:taxon-name-part> <tp:taxon-name-part taxon-name-part-type="species" reg="acuminifolium">acuminifolium</tp:taxon-name-part></tp:taxon-name></italic> sp.nov.</th><th rowspan="1" colspan="1">
                    <italic>
                      <tp:taxon-name><tp:taxon-name-part taxon-name-part-type="genus" reg="Rhipidoglossum">R.</tp:taxon-name-part> <tp:taxon-name-part taxon-name-part-type="species" reg="delepierreanum">delepierreanum</tp:taxon-name-part></tp:taxon-name>
                    </italic>
                  </th></tr><tr><td rowspan="1" colspan="1">
                    <bold>Leaves</bold>
                  </td><td rowspan="1" colspan="1">narrowly elliptic to narrowly oblong, apex very unequally bilobed, one lobe acute to acuminate, 56–197 × 14–37 mm</td><td rowspan="1" colspan="1">elliptic to elliptic-oblong, apex shortly unequally bilobed, 75–10 × 20–35 mm</td></tr><tr><td rowspan="1" colspan="1">
                    <bold>Inflorescence</bold>
                  </td><td rowspan="1" colspan="1">17–25-flowered, up to 102 mm long</td><td rowspan="1" colspan="1">12–20-flowered, up to 130 mm long</td></tr><tr><td rowspan="1" colspan="1">
                    <bold>Dorsal sepal</bold>
                  </td><td rowspan="1" colspan="1">elliptic, 5–5.5 × 3–3.2 mm</td><td rowspan="1" colspan="1">elliptic, 4–4.2 × 2.5–3 mm</td></tr><tr><td rowspan="1" colspan="1">
                    <bold>Lateral sepals</bold>
                  </td><td rowspan="1" colspan="1">narrowly elliptic, 8–8.5 × 2.3–2.5 mm</td><td rowspan="1" colspan="1">oblong, 6–6.2 × 1.5–2 mm</td></tr><tr><td rowspan="1" colspan="1">
                    <bold>Petals</bold>
                  </td><td rowspan="1" colspan="1">elliptic to ovate, 5.8–6 × 3.3–3.5 mm</td><td rowspan="1" colspan="1">elliptic to widely elliptic, 4–4.2 × 3.5–4 mm</td></tr><tr><td rowspan="1" colspan="1">
                    <bold>Lip</bold>
                  </td><td rowspan="1" colspan="1">flabellate, slightly bilobed, lateral margin entire, apical margin incised 5.6–7.5 × 11–12 mm</td><td rowspan="1" colspan="1">flabellate, lateral margin crenulate, apically emarginate, 7–7.2 × 8–8.2 mm</td></tr><tr><td rowspan="1" colspan="1">
                    <bold>Spur</bold>
                  </td><td rowspan="1" colspan="1">14.2–15 × 0.2–2 mm</td><td rowspan="1" colspan="1">6–8 × 0.8–1 mm</td></tr><tr><td rowspan="1" colspan="1">
                    <bold>Column</bold>
                  </td><td rowspan="1" colspan="1">2.2–2.4 × 1.6–1.8 mm</td><td rowspan="1" colspan="1">1.2–1.3 × 0.8–0.9 mm</td></tr><tr><td rowspan="1" colspan="1">
                    <bold>Rostellum midlobe</bold>
                  </td><td rowspan="1" colspan="1">midlobe oblong with globose apex, midlobe 1.7–1.8 × 0.7 mm</td><td rowspan="1" colspan="1">midlobe oblong with globose apex, midlobe 0.4 × 0.2 mm</td></tr></tbody></table></table-wrap></tp:treatment-sec><tp:treatment-sec sec-type="Diagnosis"><title>Diagnosis.</title><p><italic><tp:taxon-name><tp:taxon-name-part taxon-name-part-type="genus" reg="Rhipidoglossum">Rhipidoglossum</tp:taxon-name-part> <tp:taxon-name-part taxon-name-part-type="species" reg="acuminifolium">acuminifolium</tp:taxon-name-part></tp:taxon-name></italic> is most similar to <italic><tp:taxon-name><tp:taxon-name-part taxon-name-part-type="genus" reg="Rhipidoglossum">Rhipidoglossum</tp:taxon-name-part> <tp:taxon-name-part taxon-name-part-type="species" reg="delepierreanum">delepierreanum</tp:taxon-name-part></tp:taxon-name></italic>, but can be distinguished by the following characteristics: leaf shape (narrowly elliptic-falcate to narrowly oblong-falcate <italic>vs</italic>. elliptic-falcate to oblong-falcate), including the apex (very unequally bilobed, larger lobe acute to acuminate, 12–19 mm long <italic>vs</italic>. unequally bilobed, larger lobe 7–11 mm long), and longer spur (14.2–15 mm long <italic>vs</italic>. 6–8 mm long) (Table <xref ref-type="table" rid="T1">1</xref>).</p></tp:treatment-sec><tp:treatment-sec sec-type="Description"><title>Description.</title><p>Epiphytic herb, pendent, up to 120 cm long. Roots slender, basal and axillary, usually one per node, greenish-whitish, ca. 300 mm × 2 mm. Stem pendent, slender, rarely branched, up to 300 × 2–5 mm, internodes 20–30 mm long. Leaves up to 15, distichous, concolorous, narrowly elliptic-falcate to narrowly oblong-falcate, entire, margin slightly undulate, apex unequally bilobed, larger lobe 12–19 mm long, acuminate, base attenuate, 56–197 × 14–37 mm. Inflorescences up to 7, dense, 1(–2) per node, axillary, pendent, shorter than leaves, 17–25-flowered, 40–102 mm long; peduncle glabrous, 3–6 mm long; rachis glabrous, green, 37–96 mm long; bracts ochreate, whitish, 1.5 × 2 mm. Flowers whitish to pale green, pale orange during late anthesis. Pedicel and ovary cylindrical, scurfy, with dark brown scales, 5–6 × 1–1.3 mm; dorsal sepal elliptic, apex acute, base obtuse, entire, 5–5.5 × 3–3.2 mm, lateral sepal narrowly elliptic, apex and base attenuate, entire, 8–8.5 × 2.3–2.5 mm; petals elliptic to ovate, apex acute to slightly acuminate, base obtuse, entire, 5.8–6 × 3.3–3.5 mm, lip flabellate, apex bilobed, lateral margin crenulate, apical margin incised, convex, ecallose, 5.6–7.5 × 11–12 mm; spur cylindrical, acute at apex, curved, whitish to pale green 14.2–15 × 0.2–2 mm; column whitish to pale green, 2.2–2.4 mm long; anther cap galeate, frontal margin slightly undulate, whitish, 1.7–1.8 × 1.7–1.8 mm, stipites two, obclavate, translucid, viscidia two, depressed ovate, yellowish; pollinia two, orbicular, yellowish, 0.7 × 0.7 mm; rostellum trilobed, lateral lobes reduced, subtriangular, midlobe oblong with a globose apex, 1.7–1.8 × 0.7 mm. Fruit a capsule, elliptic, ribbed, 15.5–17.9 × 6.3–6.5 mm.</p></tp:treatment-sec><tp:treatment-sec sec-type="Distribution"><title>Distribution.</title><p>Equatorial Guinea (Bioko) and Cameroon (Fig. <xref ref-type="fig" rid="F4">4</xref>). <italic><tp:taxon-name><tp:taxon-name-part taxon-name-part-type="genus" reg="Rhipidoglossum">Rhipidoglossum</tp:taxon-name-part> <tp:taxon-name-part taxon-name-part-type="species" reg="acuminifolium">acuminifolium</tp:taxon-name-part></tp:taxon-name></italic> occurs in submontane to montane forest patches along the Cameroon Volcanic Line, between 550–2165 m a.s.l.</p></tp:treatment-sec><tp:treatment-sec sec-type="Habitat and ecology"><title>Habitat and ecology.</title><p><italic><tp:taxon-name><tp:taxon-name-part taxon-name-part-type="genus" reg="Rhipidoglossum">Rhipidoglossum</tp:taxon-name-part> <tp:taxon-name-part taxon-name-part-type="species" reg="acuminifolium">acuminifolium</tp:taxon-name-part></tp:taxon-name></italic> is a trunk epiphyte, occasionally growing on lianas, occurring in primary and secondary montane and submontane forests, in partly shaded areas, at 2–5 meters above the ground, often forming large clumps hanging from the phorophyte (see Suppl. material <xref ref-type="supplementary-material" rid="S2">2</xref>). In the studies on the plant–pollinator interactions on Mount Cameroon, the first flower visitor records of <italic><tp:taxon-name><tp:taxon-name-part taxon-name-part-type="genus" reg="Rhipidoglossum">R.</tp:taxon-name-part> <tp:taxon-name-part taxon-name-part-type="species" reg="acuminifolium">acuminifolium</tp:taxon-name-part></tp:taxon-name></italic> were identified (<xref ref-type="bibr" rid="B33">Klomberg et al. 2022</xref>; <xref ref-type="bibr" rid="B53">Sakhalkar et al. 2023</xref>; <xref ref-type="bibr" rid="B64">Uceda-Gómes et al. 2023</xref>) (Fig. <xref ref-type="fig" rid="F7">5</xref>). The moth <italic><tp:taxon-name><tp:taxon-name-part taxon-name-part-type="genus" reg="Afroracotis">Afroracotis</tp:taxon-name-part> <tp:taxon-name-part taxon-name-part-type="uncertainty-rank">cf.</tp:taxon-name-part> <tp:taxon-name-part taxon-name-part-type="species" reg="squalida">squalida</tp:taxon-name-part></tp:taxon-name></italic> (<tp:taxon-name><tp:taxon-name-part taxon-name-part-type="order" reg="Lepidoptera">Lepidoptera</tp:taxon-name-part></tp:taxon-name>, <tp:taxon-name><tp:taxon-name-part taxon-name-part-type="family" reg="Erebidae">Erebidae</tp:taxon-name-part></tp:taxon-name>) successfully removed the pollinia from the column and carried them away dorsally attached to the proximal (basal) part of the proboscis (Fig. <xref ref-type="fig" rid="F7">5A, B</xref>). Another settling moth species, <italic><tp:taxon-name><tp:taxon-name-part taxon-name-part-type="genus" reg="Paschiodes">Paschiodes</tp:taxon-name-part></tp:taxon-name></italic> sp. (<tp:taxon-name><tp:taxon-name-part taxon-name-part-type="order" reg="Lepidoptera">Lepidoptera</tp:taxon-name-part></tp:taxon-name>, <tp:taxon-name><tp:taxon-name-part taxon-name-part-type="family" reg="Erebidae">Erebidae</tp:taxon-name-part></tp:taxon-name>), was observed visiting the flowers (Fig. <xref ref-type="fig" rid="F7">5C</xref>). In addition, insect visitors included an unidentified ametroidine raspy cricket, cf. <italic><tp:taxon-name><tp:taxon-name-part taxon-name-part-type="genus" reg="Glomeremus">Glomeremus</tp:taxon-name-part></tp:taxon-name></italic> sp. (<tp:taxon-name><tp:taxon-name-part taxon-name-part-type="order" reg="Orthoptera">Orthoptera</tp:taxon-name-part></tp:taxon-name>, <tp:taxon-name><tp:taxon-name-part taxon-name-part-type="family" reg="Gryllacrididae">Gryllacrididae</tp:taxon-name-part></tp:taxon-name>, <tp:taxon-name><tp:taxon-name-part taxon-name-part-type="tribe" reg="Ametroidini">Ametroidini</tp:taxon-name-part></tp:taxon-name>) (Fig. <xref ref-type="fig" rid="F7">5D, E</xref>), fruit flies of the genera <italic><tp:taxon-name><tp:taxon-name-part taxon-name-part-type="subgenus" reg="Zaprionus">Zaprionus</tp:taxon-name-part></tp:taxon-name></italic> Coquillett, 1902 (Fig. <xref ref-type="fig" rid="F7">5F</xref>), <italic><tp:taxon-name><tp:taxon-name-part taxon-name-part-type="subgenus" reg="Drosophila">Drosophila</tp:taxon-name-part></tp:taxon-name></italic> Fallén, 1823 and or <italic><tp:taxon-name><tp:taxon-name-part taxon-name-part-type="genus" reg="Scaptodrosophila">Scaptodrosophila</tp:taxon-name-part></tp:taxon-name></italic> Fallén, 1823 (<tp:taxon-name><tp:taxon-name-part taxon-name-part-type="order" reg="Diptera">Diptera</tp:taxon-name-part></tp:taxon-name>, <tp:taxon-name><tp:taxon-name-part taxon-name-part-type="family" reg="Drosophilidae">Drosophilidae</tp:taxon-name-part></tp:taxon-name>) (Fig. <xref ref-type="fig" rid="F7">5G</xref>), and two unidentified species of calyptrate muscoid flies (<tp:taxon-name><tp:taxon-name-part taxon-name-part-type="order" reg="Diptera">Diptera</tp:taxon-name-part></tp:taxon-name>, <tp:taxon-name><tp:taxon-name-part taxon-name-part-type="parvorder" reg="Calyptratae">Calyptratae</tp:taxon-name-part></tp:taxon-name>) (Fig. <xref ref-type="fig" rid="F7">5H, I</xref>). The records also include an unidentified parasitoid wasp (<tp:taxon-name><tp:taxon-name-part taxon-name-part-type="order" reg="Hymenoptera">Hymenoptera</tp:taxon-name-part></tp:taxon-name>) (Fig. <xref ref-type="fig" rid="F7">5J</xref>) (<xref ref-type="bibr" rid="B33">Klomberg et al. 2022</xref>). The only bird visitor recorded was the Northern Double-collared Sunbird (<italic><tp:taxon-name><tp:taxon-name-part taxon-name-part-type="genus" reg="Cinnyris">Cinnyris</tp:taxon-name-part> <tp:taxon-name-part taxon-name-part-type="species" reg="reichenowi">reichenowi</tp:taxon-name-part></tp:taxon-name></italic> Sharpe, 1891) (Fig. <xref ref-type="fig" rid="F7">5K</xref>), which was observed feeding on nectar obtained directly from the spur (Fig. <xref ref-type="fig" rid="F7">5</xref>; Suppl. materials <xref ref-type="supplementary-material" rid="S3">3</xref>–11). This species is unlikely to play a role in the effective pollination of <italic><tp:taxon-name><tp:taxon-name-part taxon-name-part-type="genus" reg="Rhipidoglossum">R.</tp:taxon-name-part> <tp:taxon-name-part taxon-name-part-type="species" reg="acuminifolium">acuminifolium</tp:taxon-name-part></tp:taxon-name></italic>, acting instead as a nectar thief. In contrast, settling moths are considered the most likely primary pollinator group, owing to pollinia removal and their frequent contact with the column (<xref ref-type="bibr" rid="B33">Klomberg et al. 2022</xref>). <italic><tp:taxon-name><tp:taxon-name-part taxon-name-part-type="genus" reg="Rhipidoglossum">Rhipidoglossum</tp:taxon-name-part> <tp:taxon-name-part taxon-name-part-type="species" reg="acuminifolium">acuminifolium</tp:taxon-name-part></tp:taxon-name></italic> has been recorded in association with a diverse assemblage of orchid species, such as <italic><tp:taxon-name><tp:taxon-name-part taxon-name-part-type="genus" reg="Aerangis">Aerangis</tp:taxon-name-part> <tp:taxon-name-part taxon-name-part-type="species" reg="gravenreuthii">gravenreuthii</tp:taxon-name-part></tp:taxon-name></italic> (Kraenzl.) Schltr., <italic><tp:taxon-name><tp:taxon-name-part taxon-name-part-type="genus" reg="Angraecopsis">Angraecopsis</tp:taxon-name-part> <tp:taxon-name-part taxon-name-part-type="species" reg="tridens">tridens</tp:taxon-name-part></tp:taxon-name></italic> (Lindl.) Schltr., <italic><tp:taxon-name><tp:taxon-name-part taxon-name-part-type="genus" reg="Bulbophyllum">Bulbophyllum</tp:taxon-name-part> <tp:taxon-name-part taxon-name-part-type="species" reg="deshmukhii">deshmukhii</tp:taxon-name-part></tp:taxon-name></italic> U.B.Deshmukh &amp; J.M.H.Shaw, <italic><tp:taxon-name><tp:taxon-name-part taxon-name-part-type="genus" reg="Polystachya">Polystachya</tp:taxon-name-part> <tp:taxon-name-part taxon-name-part-type="species" reg="cooperi">cooperi</tp:taxon-name-part></tp:taxon-name></italic> Summerh., and <italic><tp:taxon-name><tp:taxon-name-part taxon-name-part-type="genus" reg="Rhipidoglossum">Rhipidoglossum</tp:taxon-name-part> <tp:taxon-name-part taxon-name-part-type="species" reg="confusum">confusum</tp:taxon-name-part></tp:taxon-name></italic> (P.J.Cribb) Farminhão and Stévart. (<xref ref-type="bibr" rid="B1">African Plant Database 2025</xref>; <xref ref-type="bibr" rid="B23">GBIF 2025</xref>; V. Droissart pers. obs.).</p><fig id="F7" position="float" orientation="portrait"><object-id xmlns:xlink="http://www.w3.org/1999/xlink" content-type="doi" xlink:type="simple">10.3897/phytokeys.274.184429.figure5</object-id><object-id xmlns:xlink="http://www.w3.org/1999/xlink" content-type="arpha" xlink:type="simple">9A45FF4A-AAEC-5318-B8A8-3D2792A1D0AD</object-id><label>Figure 5.</label><caption><p>Records of floral visitors, including potential pollinators of <italic><tp:taxon-name><tp:taxon-name-part taxon-name-part-type="genus" reg="Rhipidoglossum">Rhipidoglossum</tp:taxon-name-part> <tp:taxon-name-part taxon-name-part-type="species" reg="acuminifolium">acuminifolium</tp:taxon-name-part></tp:taxon-name></italic>. <bold>A–K</bold>. Best frames captured from the footage recorded at Mann’s Spring, Mount Cameroon, Cameroon. <bold>A, B</bold>. <italic><tp:taxon-name><tp:taxon-name-part taxon-name-part-type="genus" reg="Afroracotis">Afroracotis</tp:taxon-name-part> <tp:taxon-name-part taxon-name-part-type="uncertainty-rank">cf.</tp:taxon-name-part> <tp:taxon-name-part taxon-name-part-type="species" reg="squalida">squalida</tp:taxon-name-part></tp:taxon-name></italic> (<tp:taxon-name><tp:taxon-name-part taxon-name-part-type="order" reg="Lepidoptera">Lepidoptera</tp:taxon-name-part></tp:taxon-name>, <tp:taxon-name><tp:taxon-name-part taxon-name-part-type="family" reg="Erebidae">Erebidae</tp:taxon-name-part></tp:taxon-name>), 11 Aug 2017, at 22:12, visiting the flowers of <italic><tp:taxon-name><tp:taxon-name-part taxon-name-part-type="genus" reg="Rhipidoglossum">R.</tp:taxon-name-part> <tp:taxon-name-part taxon-name-part-type="species" reg="acuminifolium">acuminifolium</tp:taxon-name-part></tp:taxon-name></italic>, successfully removing the pollinia (<bold>A</bold>) and carrying it away on the proboscis (<bold>B</bold>); <bold>C</bold>. <italic><tp:taxon-name><tp:taxon-name-part taxon-name-part-type="genus" reg="Paschiodes">Paschiodes</tp:taxon-name-part></tp:taxon-name></italic> sp. (<tp:taxon-name><tp:taxon-name-part taxon-name-part-type="order" reg="Lepidoptera">Lepidoptera</tp:taxon-name-part></tp:taxon-name>, <tp:taxon-name><tp:taxon-name-part taxon-name-part-type="family" reg="Erebidae">Erebidae</tp:taxon-name-part></tp:taxon-name>), 19 Aug 2017, at 23:43, visiting a second inflorescence; overview; <bold>D, E</bold>. Adult female and nymph of unidentified species of raspy cricket, cf. <italic><tp:taxon-name><tp:taxon-name-part taxon-name-part-type="genus" reg="Glomeremus">Glomeremus</tp:taxon-name-part></tp:taxon-name></italic> sp. (<tp:taxon-name><tp:taxon-name-part taxon-name-part-type="order" reg="Orthoptera">Orthoptera</tp:taxon-name-part></tp:taxon-name>, <tp:taxon-name><tp:taxon-name-part taxon-name-part-type="family" reg="Gryllacrididae">Gryllacrididae</tp:taxon-name-part></tp:taxon-name>, <tp:taxon-name><tp:taxon-name-part taxon-name-part-type="tribe" reg="Ametroidini">Ametroidini</tp:taxon-name-part></tp:taxon-name>), 11 Aug 2017, at 19:15, visiting the flowers and collecting residues of nectar from the spur entrance; <bold>F</bold>. <italic><tp:taxon-name><tp:taxon-name-part taxon-name-part-type="subgenus" reg="Zaprionus">Zaprionus</tp:taxon-name-part></tp:taxon-name></italic> sp. (<tp:taxon-name><tp:taxon-name-part taxon-name-part-type="order" reg="Diptera">Diptera</tp:taxon-name-part></tp:taxon-name>, <tp:taxon-name><tp:taxon-name-part taxon-name-part-type="family" reg="Drosophilidae">Drosophilidae</tp:taxon-name-part></tp:taxon-name>), 11 Aug 2017, at 10:48, visiting the flowers and collecting residues of nectar from the spur entrance; <bold>G</bold>. <italic><tp:taxon-name><tp:taxon-name-part taxon-name-part-type="subgenus" reg="Drosophila">Drosophila</tp:taxon-name-part></tp:taxon-name></italic> or <italic><tp:taxon-name><tp:taxon-name-part taxon-name-part-type="genus" reg="Scaptodrosophila">Scaptodrosophila</tp:taxon-name-part></tp:taxon-name></italic> sp. (<tp:taxon-name><tp:taxon-name-part taxon-name-part-type="order" reg="Diptera">Diptera</tp:taxon-name-part></tp:taxon-name>, <tp:taxon-name><tp:taxon-name-part taxon-name-part-type="family" reg="Drosophilidae">Drosophilidae</tp:taxon-name-part></tp:taxon-name>), on 11 Aug 2017, at 11:27, visiting the flowers and collecting residues of nectar from the spur entrance and lip surface; <bold>H</bold>. An unidentified morphotype of fly described as “orange-whitish-dark fly” (<tp:taxon-name><tp:taxon-name-part taxon-name-part-type="order" reg="Diptera">Diptera</tp:taxon-name-part></tp:taxon-name>), on 11 Aug 2017, at 12:18, visiting the flowers, collecting residues of nectar from the spur entrance; <bold>I</bold>. An unidentified species of <italic><tp:taxon-name><tp:taxon-name-part taxon-name-part-type="parvorder" reg="Calyptratae">Calyptratae</tp:taxon-name-part></tp:taxon-name></italic> (<tp:taxon-name><tp:taxon-name-part taxon-name-part-type="infraorder" reg="Schizophora">Schizophora</tp:taxon-name-part></tp:taxon-name>, <tp:taxon-name><tp:taxon-name-part taxon-name-part-type="order" reg="Diptera">Diptera</tp:taxon-name-part></tp:taxon-name>), on 11 Aug 2017, at 10:53, visiting the flowers, collecting residues of nectar from the spur entrance; <bold>J</bold>. Unidentified species of wasp (<tp:taxon-name><tp:taxon-name-part taxon-name-part-type="order" reg="Hymenoptera">Hymenoptera</tp:taxon-name-part></tp:taxon-name>), on 11 Aug 2017, at 11:41, visiting the flowers; <bold>K</bold>. <italic><tp:taxon-name><tp:taxon-name-part taxon-name-part-type="genus" reg="Cinnyris">Cinnyris</tp:taxon-name-part> <tp:taxon-name-part taxon-name-part-type="species" reg="reichenowi">reichenowi</tp:taxon-name-part></tp:taxon-name></italic> (<tp:taxon-name><tp:taxon-name-part taxon-name-part-type="class" reg="Aves">Aves</tp:taxon-name-part></tp:taxon-name>, <tp:taxon-name><tp:taxon-name-part taxon-name-part-type="family" reg="Nectariniidae">Nectariniidae</tp:taxon-name-part></tp:taxon-name>), on 11 Aug 2017, at 13:32, visiting and robbing nectar from the flowers. Scale bars: 1 cm. The complete record is available in Suppl. materials <xref ref-type="supplementary-material" rid="S3">3</xref>–11.</p></caption><graphic xmlns:xlink="http://www.w3.org/1999/xlink" xlink:href="phytokeys-274-001_article-184429__-g005.jpg" id="oo_1607049.jpg" position="float" orientation="portrait" xlink:type="simple"><uri content-type="original_file" xlink:type="simple">https://binary.pensoft.net/fig/1607049</uri></graphic></fig></tp:treatment-sec><tp:treatment-sec sec-type="Phenology"><title>Phenology.</title><p>Flowers in the wet season from June to late August, and January. Fruits observed in November.</p></tp:treatment-sec><tp:treatment-sec sec-type="Etymology"><title>Etymology.</title><p>The specific epithet acuminifolium refers to the shape of the larger lobe on the leaves of this species. This feature is the most evident trait used to differentiate it from its closest relative.</p></tp:treatment-sec><tp:treatment-sec sec-type="Preliminary IUCN conservation assessment"><title>Preliminary IUCN conservation assessment.</title><p><italic><tp:taxon-name><tp:taxon-name-part taxon-name-part-type="genus" reg="Rhipidoglossum">Rhipidoglossum</tp:taxon-name-part> <tp:taxon-name-part taxon-name-part-type="species" reg="acuminifolium">acuminifolium</tp:taxon-name-part></tp:taxon-name></italic> is known from six herbarium and spirit samples and one observation representing seven occurrences, the most recent made in 2021. Except for one (photographic) observation (in Bandoumkassa, Cameroon), all occurrences were made inside or associated with officially protected areas (Mount Cameroon National Park and Sanctuaire de Banyang Mbo, Cameroon; Gran Caldera de Luba Scientific Reserve, Equatorial Guinea (Bioko Island)), and they can be considered as still existing occurrences. These occurrences represent four biogeographical subpopulations. Three subpopulations occur in each of the three protected areas cited above. Four locations were identified with respect to the most serious plausible threat known to the ecosystems in the Cameroon Volcanic Line: habitat degradation due to the combined effects of deforestation for small-scale agriculture, road and urban expansion and potentially small-scale timber extraction (<xref ref-type="bibr" rid="B55">Solefack et al. 2012</xref>; <xref ref-type="bibr" rid="B35">Lézine et al. 2025</xref>). Evidence of direct human impact on the vegetation, small-scale agriculture, presence of buildings, and landscape changes is notable close to the Gran Caldera de Luba Scientific Reserve, Equatorial Guinea, as well as in the limits of the Mount Cameroon National Park, in Cameroon. The Sanctuaire de Banyang Mbo, also in Cameroon, appears to be a relatively stable conservation unit, with little evidence of landscape and vegetation changes, presence of crop species and buildings. The Bandoumkassa population is the most vulnerable, occurring outside any protected area and adjacent to human settlements, with intense evidence of urban expansion, agricultural encroachment, landscape alteration and clearance of primary and secondary forests. The extent of occurrence (<abbrev xmlns:xlink="http://www.w3.org/1999/xlink" xlink:title="extent of occurrence" xlink:type="simple">EOO</abbrev>) is calculated as 6,775 km<sup>2</sup> (falling within the limits for Vulnerable status under criterion B1), whereas its area of occupancy (<abbrev xmlns:xlink="http://www.w3.org/1999/xlink" xlink:title="area of occupancy" xlink:type="simple">AOO</abbrev>) is estimated at 16 km<sup>2</sup> (within the limits for Endangered status under criterion B2), and the number of locations being equal to 4, within the limits for Endangered status under criterion Ba. The projected loss of the Bandoumkassa subpopulation, and contraction of its area of occupancy, is associated with a continuing decline in <abbrev xmlns:xlink="http://www.w3.org/1999/xlink" xlink:title="extent of occurrence" xlink:type="simple">EOO</abbrev>, <abbrev xmlns:xlink="http://www.w3.org/1999/xlink" xlink:title="area of occupancy" xlink:type="simple">AOO</abbrev>, habitat extent and quality, and mature individuals (b i, ii, iii, iv). <italic><tp:taxon-name><tp:taxon-name-part taxon-name-part-type="genus" reg="Rhipidoglossum">Rhipidoglossum</tp:taxon-name-part> <tp:taxon-name-part taxon-name-part-type="species" reg="acuminifolium">acuminifolium</tp:taxon-name-part></tp:taxon-name></italic> is thus assigned a preliminary risk of extinction status of <bold>Endangered: <abbrev xmlns:xlink="http://www.w3.org/1999/xlink" xlink:title="Endangered" xlink:type="simple">EN</abbrev></bold> B2ab(i, ii, iii, iv).</p></tp:treatment-sec><tp:treatment-sec sec-type="Paratypes"><title>Paratypes.</title><p><bold>Cameroon</bold> • <bold>Southwest</bold>: Koupé-Manengouba, Sanctuaire de Banyang Mbo, Village de Bejange, 550 m, 1 Feb 2008, st., <italic>V. Droissart 648</italic> (<named-content xmlns:xlink="http://www.w3.org/1999/xlink" content-type="dwc:collectionCode" xlink:title="Herbarium - Université Libre de Bruxelles" xlink:href="https://scientific-collections.gbif.org/collection/ce0b0d59-3afe-47dc-9b78-1e58b6387e1c" xlink:type="simple">BRLU</named-content> s.n.); • District Fako, Mount Cameroon, “loc. 11”, 17–18 Jun 1973, fl., <italic>R. Linnavuori s.n</italic>. (H [H1259726, H1210167]); • <italic>ibid. loc</italic>., near Mann’s spring, 2165 m, 14 Aug 2019, fl., <italic>Š. Janeček s.n</italic>. (<named-content xmlns:xlink="http://www.w3.org/1999/xlink" content-type="dwc:collectionCode" xlink:title="Herbarium - Université Libre de Bruxelles" xlink:href="https://scientific-collections.gbif.org/collection/ce0b0d59-3afe-47dc-9b78-1e58b6387e1c" xlink:type="simple">BRLU</named-content> s.n.). <bold>Equatorial Guinea</bold> • <bold>Bioko</bold>: Caldera [de] San Carlos to Ruiché, 11 Jan 1967, fl., <italic>W.W. Sanford 4360</italic> (K s.n.).</p></tp:treatment-sec><tp:treatment-sec><!--Section generated to contain objects referenced in tp:taxon-treatment.--><supplementary-material xmlns:xlink="http://www.w3.org/1999/xlink" id="S2" position="float" orientation="portrait" xlink:type="simple"><object-id content-type="doi" xlink:type="simple">10.3897/phytokeys.274.184429.suppl2</object-id><object-id content-type="arpha" xlink:type="simple">9121F8DE-B185-5499-8F53-F28B1EC043A6</object-id><label>Supplementary material 2</label><caption><p>Additional photographic and unvouchered of <italic><tp:taxon-name><tp:taxon-name-part taxon-name-part-type="genus" reg="Rhipidoglossum">Rhipidoglossum</tp:taxon-name-part> <tp:taxon-name-part taxon-name-part-type="species" reg="delepierreanum">delepierreanum</tp:taxon-name-part></tp:taxon-name></italic> made in Rwanda, Western Province</p></caption><statement content-type="dataType"><label>Data type</label><p>png</p></statement><statement content-type="notes"><label>Explanation note</label><p>All three records are unvouchered. A–B. Rwanda, Western Province, Gisakura (database record: J. Farminhão and B. Dumbo cult. RWA4); C–D. Rwanda, Western Province (database record: J. Farminhão and B. Dumbo cult. RWA161); E–F. Rwanda, Western Province (database record: J. Farminhão and B. Dumbo cult. RWA162).</p></statement><media xlink:href="phytokeys-274-001_article-184429__-s002.png" mimetype="image" mime-subtype="png" position="float" orientation="portrait" id="oo_1607053.png" xlink:type="simple"><uri content-type="original_file" xlink:type="simple">https://binary.pensoft.net/file/1607053</uri></media><permissions><license xlink:type="simple"><license-p>This dataset is made available under the Open Database License (<ext-link ext-link-type="uri" xlink:href="http://opendatacommons.org/licenses/odbl/1.0/" xlink:type="simple">http://opendatacommons.org/licenses/odbl/1.0/</ext-link>). The Open Database License (ODbL) is a license agreement intended to allow users to freely share, modify, and use this Dataset while maintaining this same freedom for others, provided that the original source and author(s) are credited.</license-p></license></permissions><attrib specific-use="authors"> Arthur Macedo, Vincent Droissart, Štěpán Janeček, Yannick Klomberg, Marcelo Trovó, Tariq Stévart, João Farminhão</attrib></supplementary-material><supplementary-material xmlns:xlink="http://www.w3.org/1999/xlink" id="S3" position="float" orientation="portrait" xlink:type="simple"><object-id content-type="doi" xlink:type="simple">10.3897/phytokeys.274.184429.suppl3</object-id><object-id content-type="arpha" xlink:type="simple">6E7E56E7-FF77-519E-882D-0840E3CED3A8</object-id><label>Supplementary material 3</label><caption><p>Record of <italic><tp:taxon-name><tp:taxon-name-part taxon-name-part-type="genus" reg="Afroracotis">Afroracotis</tp:taxon-name-part> <tp:taxon-name-part taxon-name-part-type="uncertainty-rank">cf.</tp:taxon-name-part> <tp:taxon-name-part taxon-name-part-type="species" reg="squalida">squalida</tp:taxon-name-part></tp:taxon-name></italic> (<tp:taxon-name><tp:taxon-name-part taxon-name-part-type="order" reg="Lepidoptera">Lepidoptera</tp:taxon-name-part></tp:taxon-name>, <tp:taxon-name><tp:taxon-name-part taxon-name-part-type="family" reg="Erebidae">Erebidae</tp:taxon-name-part></tp:taxon-name>) visiting the flowers of <italic><tp:taxon-name><tp:taxon-name-part taxon-name-part-type="genus" reg="Rhipidoglossum">Rhipidoglossum</tp:taxon-name-part> <tp:taxon-name-part taxon-name-part-type="species" reg="acuminifolium">acuminifolium</tp:taxon-name-part></tp:taxon-name></italic> and successfully removing the pollinia</p></caption><statement content-type="dataType"><label>Data type</label><p>mov</p></statement><statement content-type="notes"><label>Explanation note</label><p>This record strongly suggests its role as the probable pollinator. The insect flies carrying the pollinia. This observation was made during fieldwork conducted by Štěpán Janeček and his team on 11 Aug 2017, from 22:12:26 to 22:22:00 WAT, in Mann’s Spring, Mount Cameroon. Although the complete metadata of this record (associated with the orchid identification as <italic><tp:taxon-name><tp:taxon-name-part taxon-name-part-type="genus" reg="Rhipidoglossum">Rhipidoglossum</tp:taxon-name-part></tp:taxon-name></italic> sp.) was published as supplementary material by <xref ref-type="bibr" rid="B33">Klomberg et al. (2022)</xref>, <xref ref-type="bibr" rid="B64">Uceda-Gómes et al. (2023)</xref>, and <xref ref-type="bibr" rid="B53">Sakhalkar et al. (2023)</xref>, the present file constitutes an unpublished record to date.</p></statement><media xlink:href="phytokeys-274-001_article-184429__-s003.mov" mimetype="video" mime-subtype="quicktime" position="float" orientation="portrait" id="oo_1607054.mov" xlink:type="simple"><uri content-type="original_file" xlink:type="simple">https://binary.pensoft.net/file/1607054</uri></media><permissions><license xlink:type="simple"><license-p>This dataset is made available under the Open Database License (<ext-link ext-link-type="uri" xlink:href="http://opendatacommons.org/licenses/odbl/1.0/" xlink:type="simple">http://opendatacommons.org/licenses/odbl/1.0/</ext-link>). The Open Database License (ODbL) is a license agreement intended to allow users to freely share, modify, and use this Dataset while maintaining this same freedom for others, provided that the original source and author(s) are credited.</license-p></license></permissions><attrib specific-use="authors"> Arthur Macedo, Vincent Droissart, Štěpán Janeček, Yannick Klomberg, Marcelo Trovó, Tariq Stévart, João Farminhão</attrib></supplementary-material></tp:treatment-sec><ref-list><ref id="B33"><mixed-citation xmlns:xlink="http://www.w3.org/1999/xlink" xlink:type="simple">Klomberg Y, Tropek R, Mertens JEJ, Kobe IN, Hodeček J, Raška J, Fominka NT, Souto-Vilarós D, Janečková P, Janeček Š (2022) Spatiotemporal variation in the role of floral traits in shaping tropical plant-pollinator interactions. Ecology Letters 25(4): 839–850. <ext-link xlink:href="10.1111/ele.13958" ext-link-type="doi" xlink:type="simple">https://doi.org/10.1111/ele.13958</ext-link></mixed-citation></ref><ref id="B53"><mixed-citation xmlns:xlink="http://www.w3.org/1999/xlink" xlink:type="simple">Sakhalkar SP, Janeček Š, Klomberg Y, Mertens JEJ, Hodeček J, Tropek R (2023) Cheaters among pollinators: Nectar robbing and thieving vary spatiotemporally with floral traits in Afrotropical forests. Ecosphere 14(11): e4696. <ext-link xlink:href="10.1002/ecs2.4696" ext-link-type="doi" xlink:type="simple">https://doi.org/10.1002/ecs2.4696</ext-link></mixed-citation></ref><ref id="B64"><mixed-citation xmlns:xlink="http://www.w3.org/1999/xlink" xlink:type="simple">Uceda-Gómez G, Chmel K, Janečková P, Mlíkovský J, Klomberg Y, Ewome FL, Molua LL, Njie MM, Tropek R, Janeček Š (2023) Drivers of sunbird-plant interactions on Mount Cameroon: Between neutrality and niche-based processes. Biotropica 56(1): 136–148. <ext-link xlink:href="10.1111/btp.13290" ext-link-type="doi" xlink:type="simple">https://doi.org/10.1111/btp.13290</ext-link></mixed-citation></ref><ref id="B1"><mixed-citation xmlns:xlink="http://www.w3.org/1999/xlink" xlink:type="simple">African Plant Database [v. 4.0.0] (2025) Conservatoire et Jardin botaniques de la Ville de Genève and South African National Biodiversity Institute, Pretoria. <ext-link xlink:href="http://africanplantdatabase.ch" ext-link-type="uri" xlink:type="simple">http://africanplantdatabase.ch</ext-link> [accessed 04.11.2025]</mixed-citation></ref><ref id="B23"><mixed-citation xmlns:xlink="http://www.w3.org/1999/xlink" xlink:type="simple">GBIF [Global Biodiversity Information Facility] (2025) GBIF Occurrence Download. <ext-link xlink:href="10.15468/dl.4frxtp" ext-link-type="doi" xlink:type="simple">https://doi.org/10.15468/dl.4frxtp</ext-link> [accessed 01.11.2025]</mixed-citation></ref><ref id="B55"><mixed-citation xmlns:xlink="http://www.w3.org/1999/xlink" xlink:type="simple">Solefack MCM, Chabrerie O, Gallet-Moron E, Nkongmeneck BA, Leumbe ONL, Decocq G (2012) Analysing deforestation by remote sensing coupled with structural equation models: example of the cloud forest of Mount Oku (Cameroon). Acta Botanica Gallica 159(4): 451–466. <ext-link xlink:href="10.1080/12538078.2012.750583" ext-link-type="doi" xlink:type="simple">https://doi.org/10.1080/12538078.2012.750583</ext-link></mixed-citation></ref><ref id="B35"><mixed-citation xmlns:xlink="http://www.w3.org/1999/xlink" xlink:type="simple">Lézine AM, Achoundong G, Tchiengué B (2025) Vulnerability of montane forests of Cameroon in the face of climate change: insight from the last glacial-interglacial transition. Quaternary Science Reviews 363(1): e109410. <ext-link xlink:href="10.1016/j.quascirev.2025.109410" ext-link-type="doi" xlink:type="simple">https://doi.org/10.1016/j.quascirev.2025.109410</ext-link></mixed-citation></ref></ref-list></tp:taxon-treatment>
