# Supplementary material for: Two new species of Rhipidoglossum (Orchidaceae, Angraecinae) from Central Africa, probably pollinated by settling moths
Source: PhytoKeys. 2026 Apr 24;274:1–30. doi: 10.3897/phytokeys.274.184429 (PMC13135204; doi:10.3897/phytokeys.274.184429)
Supplement: XML Treatment for Rhipidoglossum falcatulum [file phytokeys.274.184429-treatment3.xml]

<!DOCTYPE tp:taxon-treatment
  PUBLIC "-//TaxonX//DTD Taxonomic Treatment Publishing DTD v0 20100105//EN" "tax-treatment-NSO.dtd">
<tp:taxon-treatment xmlns:tp="http://www.plazi.org/taxpub"><tp:treatment-meta><kwd-group><label>Taxon classification</label><kwd>
              <named-content content-type="kingdom">Plantae</named-content>
            </kwd><kwd>
              <named-content content-type="order">Asparagales</named-content>
            </kwd><kwd>
              <named-content content-type="family">Orchidaceae</named-content>
            </kwd></kwd-group><mixed-citation publication-type="journal"><person-group><name><surname>Macedo</surname><given-names>Arthur</given-names></name><name><surname>Droissart</surname><given-names>Vincent</given-names></name><name><surname>Janeček</surname><given-names>Štěpán</given-names></name><name><surname>Klomberg</surname><given-names>Yannick</given-names></name><name><surname>Trovó</surname><given-names>Marcelo</given-names></name><name><surname>Stévart</surname><given-names>Tariq</given-names></name><name><surname>Farminhão</surname><given-names>João</given-names></name></person-group><article-title>Two new species of <italic><tp:taxon-name><tp:taxon-name-part taxon-name-part-type="genus" reg="Rhipidoglossum">Rhipidoglossum</tp:taxon-name-part></tp:taxon-name></italic> (<tp:taxon-name><tp:taxon-name-part taxon-name-part-type="family" reg="Orchidaceae">Orchidaceae</tp:taxon-name-part></tp:taxon-name>, <tp:taxon-name><tp:taxon-name-part taxon-name-part-type="subtribe" reg="Angraecinae">Angraecinae</tp:taxon-name-part></tp:taxon-name>) from Central Africa, probably pollinated by settling moths</article-title><source>PhytoKeys</source><day>24</day><month>04</month><year>2026</year><volume>274</volume><fpage>1</fpage><lpage>30</lpage><pub-id pub-id-type="doi">10.3897/phytokeys.274.184429</pub-id></mixed-citation></tp:treatment-meta><tp:nomenclature><tp:taxon-name><object-id xmlns:xlink="http://www.w3.org/1999/xlink" content-type="arpha" xlink:type="simple">55ADA4E8-B451-514C-BB52-D13B38BB1D98</object-id>
                		<tp:taxon-name-part taxon-name-part-type="genus" reg="Rhipidoglossum">Rhipidoglossum</tp:taxon-name-part> <tp:taxon-name-part taxon-name-part-type="species" reg="falcatulum">falcatulum</tp:taxon-name-part>
                	
                		<object-id xmlns:xlink="http://www.w3.org/1999/xlink" content-type="ipni" xlink:type="simple">urn:lsid:ipni.org:names:77379125-1</object-id>
                	</tp:taxon-name><tp:taxon-authority>Farminhão &amp; A.R. Macedo</tp:taxon-authority><tp:taxon-status xmlns:xlink="http://www.w3.org/1999/xlink" xlink:type="simple">sp. nov.</tp:taxon-status><xref ref-type="fig" rid="F4">Figs 4</xref><xref ref-type="fig" rid="F5">, 6</xref><xref ref-type="fig" rid="F6">, 7</xref><xref ref-type="table" rid="T2">, Table 2</xref></tp:nomenclature><tp:treatment-sec sec-type="Type"><title>Type.</title><p><bold>Central African Republic</bold> • Lobaye: Mbaiki, Région de Boukoko, 20 Jul 1951, <italic>C. Tisserant et al. 2185</italic> (holotype P [P00388648!], isotypes P [P00388649!], G [G208985!]).</p><fig id="F5" position="float" orientation="portrait"><object-id xmlns:xlink="http://www.w3.org/1999/xlink" content-type="doi" xlink:type="simple">10.3897/phytokeys.274.184429.figure6</object-id><object-id xmlns:xlink="http://www.w3.org/1999/xlink" content-type="arpha" xlink:type="simple">88AA5AB3-D9CA-5A52-A5E2-8B1995D0E730</object-id><label>Figure 6.</label><caption><p><italic><tp:taxon-name><tp:taxon-name-part taxon-name-part-type="genus" reg="Rhipidoglossum">Rhipidoglossum</tp:taxon-name-part> <tp:taxon-name-part taxon-name-part-type="species" reg="falcatulum">falcatulum</tp:taxon-name-part></tp:taxon-name></italic>. <bold>A</bold>. Habit; <bold>B</bold>. Inflorescence; <bold>C</bold>. Flower, frontal view; <bold>D, E</bold>. Spur variability; <bold>F</bold>. Flower dissected: <bold>F<sup>1</sup></bold>. Dorsal sepal; <bold>F<sup>2</sup></bold>. Sepals; <bold>F<sup>3</sup></bold>. Petals; <bold>F<sup>4</sup></bold>. Lip; <bold>G, H</bold>. Column, frontal (<bold>G</bold>) and lateral (<bold>H</bold>) views; <bold>I, J</bold>. Anther cap, adaxial (<bold>I</bold>) and abaxial (<bold>J</bold>) views; <bold>K</bold>. Pollinarium. Drawn from <italic>M. Schaijes 1298</italic> [BR0000025200034, BR0000025200027] by Felipe Martins.</p></caption><graphic xmlns:xlink="http://www.w3.org/1999/xlink" xlink:href="phytokeys-274-001_article-184429__-g006.jpg" id="oo_1607050.jpg" position="float" orientation="portrait" xlink:type="simple"><uri content-type="original_file" xlink:type="simple">https://binary.pensoft.net/fig/1607050</uri></graphic></fig><fig id="F6" position="float" orientation="portrait"><object-id xmlns:xlink="http://www.w3.org/1999/xlink" content-type="doi" xlink:type="simple">10.3897/phytokeys.274.184429.figure7</object-id><object-id xmlns:xlink="http://www.w3.org/1999/xlink" content-type="arpha" xlink:type="simple">EF7C2AAE-E6DA-55B7-A48E-47FE1602405A</object-id><label>Figure 7.</label><caption><p><italic><tp:taxon-name><tp:taxon-name-part taxon-name-part-type="genus" reg="Rhipidoglossum">Rhipidoglossum</tp:taxon-name-part> <tp:taxon-name-part taxon-name-part-type="species" reg="falcatulum">falcatulum</tp:taxon-name-part></tp:taxon-name></italic>. <bold>A</bold>. Habit and inflorescence; <bold>B, C</bold>. Flower in frontal (<bold>B</bold>) and lateral (<bold>C</bold>) views; <bold>D</bold>. Holotype <italic>C. Tisserant et al. 2185</italic> (P [P00388648]); <bold>A–C</bold>. Democratic Republic of the Congo, <italic>M. Schaijes 1298</italic> [BR0000025200034, BR0000025200027].</p></caption><graphic xmlns:xlink="http://www.w3.org/1999/xlink" xlink:href="phytokeys-274-001_article-184429__-g007.jpg" id="oo_1607051.jpg" position="float" orientation="portrait" xlink:type="simple"><uri content-type="original_file" xlink:type="simple">https://binary.pensoft.net/fig/1607051</uri></graphic></fig><table-wrap id="T2" position="float" orientation="portrait"><label>Table 2.</label><caption><p>Diagnostic traits of <italic><tp:taxon-name><tp:taxon-name-part taxon-name-part-type="genus" reg="Rhipidoglossum">R.</tp:taxon-name-part> <tp:taxon-name-part taxon-name-part-type="species" reg="falcatulum">falcatulum</tp:taxon-name-part></tp:taxon-name></italic> sp.nov. and <italic><tp:taxon-name><tp:taxon-name-part taxon-name-part-type="genus" reg="Rhipidoglossum">R.</tp:taxon-name-part> <tp:taxon-name-part taxon-name-part-type="species" reg="curvatum">curvatum</tp:taxon-name-part></tp:taxon-name></italic>, its closest morphologically related species.<italic/></p></caption><table><tbody><tr><th rowspan="1" colspan="1"/><th rowspan="1" colspan="1"><italic><tp:taxon-name><tp:taxon-name-part taxon-name-part-type="genus" reg="Rhipidoglossum">R.</tp:taxon-name-part> <tp:taxon-name-part taxon-name-part-type="species" reg="falcatulum">falcatulum</tp:taxon-name-part></tp:taxon-name></italic> sp.nov.</th><th rowspan="1" colspan="1">
                    <italic>
                      <tp:taxon-name><tp:taxon-name-part taxon-name-part-type="genus" reg="Rhipidoglossum">R.</tp:taxon-name-part> <tp:taxon-name-part taxon-name-part-type="species" reg="curvatum">curvatum</tp:taxon-name-part></tp:taxon-name>
                    </italic>
                  </th></tr><tr><td rowspan="1" colspan="1">
                    <bold>Maximum stem size</bold>
                  </td><td rowspan="1" colspan="1">60 × 5–9 mm</td><td rowspan="1" colspan="1">27 × 2–3 mm</td></tr><tr><td rowspan="1" colspan="1">
                    <bold>Leaves</bold>
                  </td><td rowspan="1" colspan="1">up to 15, linear-lanceolate to falcate leaves, apex strongly acute, 35–95 × 5–8.5 mm</td><td rowspan="1" colspan="1">up to 5, obovate, rarely elliptic, apex acuminate to bilobed, 35–156 × 15–48 mm</td></tr><tr><td rowspan="1" colspan="1">
                    <bold>Inflorescence</bold>
                  </td><td rowspan="1" colspan="1">16–28-flowered, up to 151 mm long</td><td rowspan="1" colspan="1">7–45-flowered, up to 570 mm long</td></tr><tr><td rowspan="1" colspan="1">
                    <bold>Flower colour</bold>
                  </td><td rowspan="1" colspan="1">perianth pale green, anther cap and column whitish</td><td rowspan="1" colspan="1">perianth pale green to yellowish, anther cap and column whitish–yellowish</td></tr><tr><td rowspan="1" colspan="1">
                    <bold>Dorsal sepal</bold>
                  </td><td rowspan="1" colspan="1">elliptic, 2.3–2.5 × 1–1.2 mm</td><td rowspan="1" colspan="1">elliptic to subcircular, 4–4.2 × 3–3.2 mm</td></tr><tr><td rowspan="1" colspan="1">
                    <bold>Lateral sepals</bold>
                  </td><td rowspan="1" colspan="1">lanceolate, 2.3–2.5 × 1–1.2 mm</td><td rowspan="1" colspan="1">oblong-elliptic to slightly obovate, 4–4.3 × 2.5–2.7 mm</td></tr><tr><td rowspan="1" colspan="1">
                    <bold>Petals</bold>
                  </td><td rowspan="1" colspan="1">elliptic to ovate, 1.2–1.5 × 1–1.2 mm</td><td rowspan="1" colspan="1">elliptic to subcircular, 3.1–3.3 × 2.5–2.7 mm</td></tr><tr><td rowspan="1" colspan="1">
                    <bold>Lip</bold>
                  </td><td rowspan="1" colspan="1">lamina semilunular, minute, convex to slightly concave, ecallose, apex obtuse, 0.7–0.8 × 1.5–1.7 mm</td><td rowspan="1" colspan="1">lamina broadly ovate, conspicuous, concave, with a semicircular rim-like callus, apex retuse, 2–2.2 × 4–4.4 mm</td></tr><tr><td rowspan="1" colspan="1">
                    <bold>Spur</bold>
                  </td><td rowspan="1" colspan="1">10–12 × 0.5–1.7 mm</td><td rowspan="1" colspan="1">15–17 × 0.5–0.8 mm</td></tr><tr><td rowspan="1" colspan="1">
                    <bold>Column</bold>
                  </td><td rowspan="1" colspan="1">1–1.1 × 0.9 mm</td><td rowspan="1" colspan="1">1.8–1.9 × 0.9 mm</td></tr><tr><td rowspan="1" colspan="1">
                    <bold>Rostellum midlobe</bold>
                  </td><td rowspan="1" colspan="1">midlobe oblong, finger-shaped, slightly prominent, apex rounded, 0.46–0.48 × 0.1 mm</td><td rowspan="1" colspan="1">midlobe globose, with a middle vertical depression, 1.5–1.55 × 0.4–0.7 mm</td></tr></tbody></table></table-wrap></tp:treatment-sec><tp:treatment-sec sec-type="Diagnosis"><title>Diagnosis.</title><p><italic><tp:taxon-name><tp:taxon-name-part taxon-name-part-type="genus" reg="Rhipidoglossum">Rhipidoglossum</tp:taxon-name-part> <tp:taxon-name-part taxon-name-part-type="species" reg="falcatulum">falcatulum</tp:taxon-name-part></tp:taxon-name></italic> is similar to <italic><tp:taxon-name><tp:taxon-name-part taxon-name-part-type="genus" reg="Rhipidoglossum">Rhipidoglossum</tp:taxon-name-part> <tp:taxon-name-part taxon-name-part-type="species" reg="curvatum">curvatum</tp:taxon-name-part></tp:taxon-name></italic> but can be distinguished by the following characteristics: stems (up to 15 <italic>vs</italic>. up to 5 leaves); leaf shape (linear to falcate leaves, with a strongly acute apex <italic>vs</italic>. obovate to rarely elliptic, apex acuminate to bilobed); shorter inflorescences (up to 151 mm long <italic>vs</italic>. 570 mm long); and smaller flowers, with a minute semilunular, convex to slightly concave, ecallose lip lamina (vs. conspicuous, broadly ovate, concave lip lamina, with a rim-like semicircular callus) (see Table <xref ref-type="table" rid="T2">2</xref>).</p></tp:treatment-sec><tp:treatment-sec sec-type="Description"><title>Description.</title><p>Small epiphytic herb, up to 60 mm long. Roots slender, mostly basal and numerous, axillary only at the lower nodes of the stem, one per node, greenish-whitish, 20–61 × 1–2 mm. Stem pendent, slender, unbranched, up to ca. 60 × 1–2 mm, internodes 2.5–5 mm long. Leaves up to 15, distichous, linear-lanceolate to falcate, entire, apex strongly acute, base attenuate, 35–95 × 5–8.5 mm. Inflorescences 1–6, lax, up to 2 per node, axillary, pendent, usually longer than leaves, 16–28-flowered, 48–151 mm long; peduncle glabrous, 11–34 mm long; rachis glabrous, 37–117 mm long; bracts ochreate, 1 × 1 mm, peduncle bracts larger. Flowers small, pale yellow-green, except for greenish white spur. Pedicel and ovary cylindrical, slender, sparsely scaly, 4–5 × 0.5–0.6 mm; dorsal sepal elliptic, apex obtuse, base rounded, entire, 2.3–2.5 × 1–1.2 mm, lateral sepal lanceolate, apex acuminate, base shortly oblong, entire, 2.3–2.5 × 1–1.2 mm; petals elliptic to ovate, apex obtuse, base rounded, entire, 1.2–1.5 × 1–1.2 mm, lip semilunular, apex obtuse, margin entire, convex to slightly concave, ecallose, 0.7–0.8 × 1.5–1.7 mm; spur cylindrical, acute at apex, slightly to strongly curved, 10–12 × 0.5–1.7 mm; column whitish, 1–1.2 mm long; anther cap frontal margin slightly bilobed, with irregularly serrate lobes, whitish-translucent, 0.8–0.9 × 0.8–0.9 mm; stipites two, obclavate, 0.4 mm long, viscidia two, piriform, whitish-translucent; pollinia orbicular, whitish, 0.3 × 0.3 mm; rostellum trilobate, lateral lobes reduced, subtriangular, midlobe oblong, finger-shaped, slightly prominent, apex rounded, shortly longer than the lateral lobes, decurved, 0.46–0.48 × 0.1 mm. Fruit not seen.</p></tp:treatment-sec><tp:treatment-sec sec-type="Distribution"><title>Distribution.</title><p>Central African Republic and Democratic Republic of the Congo, 550–1045 m a.s.l. (Fig. <xref ref-type="fig" rid="F4">4</xref>). Its small size makes detection difficult, which may partly explain the limited number of specimens and the apparent c. 1,200 km disjunction between known localities in the northern and southern <abbrev xmlns:xlink="http://www.w3.org/1999/xlink" xlink:title="Democratic Republic of the Congo" xlink:type="simple">DRC</abbrev>. We therefore expect <italic><tp:taxon-name><tp:taxon-name-part taxon-name-part-type="genus" reg="Rhipidoglossum">R.</tp:taxon-name-part> <tp:taxon-name-part taxon-name-part-type="species" reg="falcatulum">falcatulum</tp:taxon-name-part></tp:taxon-name></italic> to be more widely distributed across the lowland Guineo-Congolian forests of Central Africa. Additional botanical surveys are needed to clarify the species distribution range.</p></tp:treatment-sec><tp:treatment-sec sec-type="Habitat and ecology"><title>Habitat and ecology.</title><p><italic><tp:taxon-name><tp:taxon-name-part taxon-name-part-type="genus" reg="Rhipidoglossum">Rhipidoglossum</tp:taxon-name-part> <tp:taxon-name-part taxon-name-part-type="species" reg="falcatulum">falcatulum</tp:taxon-name-part></tp:taxon-name></italic> is a rare trunk epiphyte. It was documented in the lowland semi-deciduous Congolian rainforest (approx. 550 m a.s.l.) in the Central African Republic (<abbrev xmlns:xlink="http://www.w3.org/1999/xlink" xlink:title="Central African Republic" xlink:type="simple">CAR</abbrev>), in the wetter lowland Congolian rainforest characterised by monodominant patches of <italic><tp:taxon-name><tp:taxon-name-part taxon-name-part-type="genus" reg="Gilbertiodendron">Gilbertiodendron</tp:taxon-name-part> <tp:taxon-name-part taxon-name-part-type="species" reg="dewevrei">dewevrei</tp:taxon-name-part></tp:taxon-name></italic> (De Wild.) J. Léonard (approx. at 420 m a.s.l.) in the northern <abbrev xmlns:xlink="http://www.w3.org/1999/xlink" xlink:title="Democratic Republic of the Congo" xlink:type="simple">DRC</abbrev>, and in the Central Zambezian miombo woodland, specifically within the <italic>muhulu</italic> vegetation fragments (ca. 1,045 m a.s.l.) in southern <abbrev xmlns:xlink="http://www.w3.org/1999/xlink" xlink:title="Democratic Republic of the Congo" xlink:type="simple">DRC</abbrev>. In northern <abbrev xmlns:xlink="http://www.w3.org/1999/xlink" xlink:title="Democratic Republic of the Congo" xlink:type="simple">DRC</abbrev>, it was recorded growing on <italic><tp:taxon-name><tp:taxon-name-part taxon-name-part-type="genus" reg="Isolona">Isolona</tp:taxon-name-part> <tp:taxon-name-part taxon-name-part-type="species" reg="hexaloba">hexaloba</tp:taxon-name-part></tp:taxon-name></italic> (Pierre) Engl. et Diels. In southern <abbrev xmlns:xlink="http://www.w3.org/1999/xlink" xlink:title="Democratic Republic of the Congo" xlink:type="simple">DRC</abbrev>, it was recorded growing on <italic><tp:taxon-name><tp:taxon-name-part taxon-name-part-type="genus" reg="Englerophytum">Englerophytum</tp:taxon-name-part> <tp:taxon-name-part taxon-name-part-type="species" reg="magalismontanum">magalismontanum</tp:taxon-name-part></tp:taxon-name></italic> (Sond.) T.D.Penn. In <abbrev xmlns:xlink="http://www.w3.org/1999/xlink" xlink:title="Central African Republic" xlink:type="simple">CAR</abbrev>, it was collected together with <italic><tp:taxon-name><tp:taxon-name-part taxon-name-part-type="genus" reg="Cyrtorchis">Cyrtorchis</tp:taxon-name-part> <tp:taxon-name-part taxon-name-part-type="species" reg="brownii">brownii</tp:taxon-name-part></tp:taxon-name></italic> (Rolfe) Schltr., a species typical of seasonally tropical dry forests (<xref ref-type="bibr" rid="B2">Azandi et al. 2016</xref>).</p></tp:treatment-sec><tp:treatment-sec sec-type="Phenology"><title>Phenology.</title><p>Flowers from June to late August, and January. Fruits not observed to date.</p></tp:treatment-sec><tp:treatment-sec sec-type="Etymology"><title>Etymology.</title><p>The specific epithet refers to the small falcate leaves, and spur, important diagnostic character of this taxon.</p></tp:treatment-sec><tp:treatment-sec sec-type="Preliminary IUCN conservation assessment"><title>Preliminary IUCN conservation assessment.</title><p><italic><tp:taxon-name><tp:taxon-name-part taxon-name-part-type="genus" reg="Rhipidoglossum">Rhipidoglossum</tp:taxon-name-part> <tp:taxon-name-part taxon-name-part-type="species" reg="falcatulum">falcatulum</tp:taxon-name-part></tp:taxon-name></italic> is known from seven occurrences based solely on herbarium samples, the most recent collected in 1986. No occurrences were found inside or associated with official protected areas. The seven occurrences represent a total of four biogeographical subpopulations known so far, still believed to exist, considering the presence of native vegetation. They were recorded in the lowland Guineo-Congolian forests close to Boukoko (<abbrev xmlns:xlink="http://www.w3.org/1999/xlink" xlink:title="Central African Republic" xlink:type="simple">CAR</abbrev>) and Kisangani (northern <abbrev xmlns:xlink="http://www.w3.org/1999/xlink" xlink:title="Democratic Republic of the Congo" xlink:type="simple">DRC</abbrev>), and in dry evergreen forests (“muhulu”) forests, among miombo woodland, close to Kyamasumba (Upper Katanga, <abbrev xmlns:xlink="http://www.w3.org/1999/xlink" xlink:title="Democratic Republic of the Congo" xlink:type="simple">DRC</abbrev>). It occurs in four locations with respect to the most serious plausible threat: small-scale agriculture, commercial logging, urban expansion, and slash-and-burn methods for animal husbandry (<xref ref-type="bibr" rid="B6">Blankespoor 1991</xref>; <xref ref-type="bibr" rid="B36">Logan and D’Andrea 2012</xref>; <xref ref-type="bibr" rid="B8">Burivalova et al. 2015</xref>; <xref ref-type="bibr" rid="B13">Delan 2021</xref>). Direct human impacts on the vegetation are evident in all locations, including buildings and marked landscape changes for agriculture and animal cultivation. The extent of occurrence (<abbrev xmlns:xlink="http://www.w3.org/1999/xlink" xlink:title="extent of occurrence" xlink:type="simple">EOO</abbrev>) is calculated as 509,612 km<sup>2</sup> (being considered as Least Concerned status under criterion B1), whereas its area of occupancy (<abbrev xmlns:xlink="http://www.w3.org/1999/xlink" xlink:title="area of occupancy" xlink:type="simple">AOO</abbrev>) is estimated at 16 km<sup>2</sup> (within the limits for Endangered status under criterion B2), and the number of locations being equal to 3, within the limits for Endangered status under criterion Ba. The projected loss of both subpopulations due to the factors cited above, and contraction of their area of occupancy is associated with a continuing decline in <abbrev xmlns:xlink="http://www.w3.org/1999/xlink" xlink:title="extent of occurrence" xlink:type="simple">EOO</abbrev>, <abbrev xmlns:xlink="http://www.w3.org/1999/xlink" xlink:title="area of occupancy" xlink:type="simple">AOO</abbrev>, habitat extent and quality, and mature individuals. Based on the currently available data, considering our current interpretation of its biology and the potential area of distribution for this taxon, <italic><tp:taxon-name><tp:taxon-name-part taxon-name-part-type="genus" reg="Rhipidoglossum">Rhipidoglossum</tp:taxon-name-part> <tp:taxon-name-part taxon-name-part-type="species" reg="falcatulum">falcatulum</tp:taxon-name-part></tp:taxon-name></italic> is assigned a preliminary extinction risk status of <bold>Endangered: <abbrev xmlns:xlink="http://www.w3.org/1999/xlink" xlink:title="Endangered" xlink:type="simple">EN</abbrev></bold> B2ab(i, ii, iii, vi, v).</p></tp:treatment-sec><tp:treatment-sec sec-type="Paratypes"><title>Paratypes.</title><p><bold>Central African Republic</bold> • <bold>Lobaye</bold>: Mbaiki, Région de Boukoko, ca. 550 m, 19 Jul 1949, <italic>R.P. Tisserant et al. 1537</italic> (P [P00388650, P00388651], G [G208970]); • <italic>ibid. loc</italic>., 10 Aug 1950, <italic>R.P. Tisserant et al. 2626</italic> (BM [BM000540025], P [P388644, P00388645]). <bold>Democratic Republic of Congo</bold> • <bold>Tshopo</bold>: Banalia, 23 km along road from Kisangani to Bengamisa, 21 Jun 1973, <italic>J. Bokdam 4189</italic> (<named-content xmlns:xlink="http://www.w3.org/1999/xlink" content-type="dwc:collectionCode" xlink:title="Herbarium - Naturalis Biodiversity Center" xlink:href="https://scientific-collections.gbif.org/collection/681149f0-8dcf-45c6-b6a7-9c8c988d223b" xlink:type="simple">WAG</named-content> [<named-content xmlns:xlink="http://www.w3.org/1999/xlink" content-type="dwc:collectionCode" xlink:title="Herbarium - Naturalis Biodiversity Center" xlink:href="https://scientific-collections.gbif.org/collection/681149f0-8dcf-45c6-b6a7-9c8c988d223b" xlink:type="simple">WAG</named-content>.1140141]). • <bold>Lualaba</bold>: Mutshatsha, muhulu de Kyamasumba, 42 km NNW of Kolwezi, 1040 m, 2 Jan 1982, <italic>M. Schaijes 1298</italic> (<named-content xmlns:xlink="http://www.w3.org/1999/xlink" content-type="dwc:institutional_code" xlink:title="Embrapa Agrobiology Diazothrophic Microbial Culture Collection" xlink:href="https://scientific-collections.gbif.org/institution/c6b9b27a-84f3-4159-a490-c24895d06799" xlink:type="simple">BR</named-content> [BR25200010, BR6102008084335-spirit]; • <italic>ibid loc</italic>.; fl. in cult. 1983, <italic>M. Schaijes 1918</italic> (K [K-SPC47374]); • <italic>ibid. loc</italic>., forêt dense sèche sur sable, 1075 m, 20 Jan 1986, <italic>M. Schaijes 2838</italic> (K [K-SPC50377]).</p></tp:treatment-sec><tp:treatment-sec><!--Section generated to contain objects referenced in tp:taxon-treatment.--><fig id="F4" position="float" orientation="portrait"><object-id xmlns:xlink="http://www.w3.org/1999/xlink" content-type="doi" xlink:type="simple">10.3897/phytokeys.274.184429.figure4</object-id><object-id xmlns:xlink="http://www.w3.org/1999/xlink" content-type="arpha" xlink:type="simple">961403C6-FBFC-55E5-9585-C9996BFBE681</object-id><label>Figure 4.</label><caption><p>Distribution map of <italic><tp:taxon-name><tp:taxon-name-part taxon-name-part-type="genus" reg="Rhipidoglossum">Rhipidoglossum</tp:taxon-name-part> <tp:taxon-name-part taxon-name-part-type="species" reg="acuminifolium">acuminifolium</tp:taxon-name-part></tp:taxon-name></italic>, <italic><tp:taxon-name><tp:taxon-name-part taxon-name-part-type="genus" reg="Rhipidoglossum">R.</tp:taxon-name-part> <tp:taxon-name-part taxon-name-part-type="species" reg="falcatulum">falcatulum</tp:taxon-name-part></tp:taxon-name></italic> and <italic><tp:taxon-name><tp:taxon-name-part taxon-name-part-type="genus" reg="Rhipidoglossum">R.</tp:taxon-name-part> <tp:taxon-name-part taxon-name-part-type="species" reg="delepierreanum">delepierreanum</tp:taxon-name-part></tp:taxon-name></italic> in continental Tropical Africa.</p></caption><graphic xmlns:xlink="http://www.w3.org/1999/xlink" xlink:href="phytokeys-274-001_article-184429__-g004.jpg" id="oo_1607048.jpg" position="float" orientation="portrait" xlink:type="simple"><uri content-type="original_file" xlink:type="simple">https://binary.pensoft.net/fig/1607048</uri></graphic></fig></tp:treatment-sec><ref-list><ref id="B2"><mixed-citation xmlns:xlink="http://www.w3.org/1999/xlink" xlink:type="simple">Azandi L, Stevart T, Sonké B, Simo-Droissart M, Avsns ML, Droissart V (2016) Synoptic revision of the genus <italic><tp:taxon-name><tp:taxon-name-part taxon-name-part-type="genus">Cyrtorchis</tp:taxon-name-part></tp:taxon-name></italic> Schltr. (<tp:taxon-name><tp:taxon-name-part taxon-name-part-type="subtribe">Angraecinae</tp:taxon-name-part></tp:taxon-name>, <tp:taxon-name><tp:taxon-name-part taxon-name-part-type="family">Orchidaceae</tp:taxon-name-part></tp:taxon-name>) in Central Africa, with the description of a new species restricted to submontane vegetation. Phytotaxa 267(3): 165–186. <ext-link xlink:href="10.11646/phytotaxa.267.3.1" ext-link-type="doi" xlink:type="simple">https://doi.org/10.11646/phytotaxa.267.3.1</ext-link></mixed-citation></ref><ref id="B6"><mixed-citation xmlns:xlink="http://www.w3.org/1999/xlink" xlink:type="simple">Blankespoor GW (1991) Slash-and-burn shifting agriculture and bird communities in Liberia, West Africa. Biological Conservation 57: 41–71. <ext-link xlink:href="10.1016/0006-3207(91)90107-k" ext-link-type="doi" xlink:type="simple">https://doi.org/10.1016/0006-3207(91)90107-k</ext-link></mixed-citation></ref><ref id="B36"><mixed-citation xmlns:xlink="http://www.w3.org/1999/xlink" xlink:type="simple">Logan AL, D’Andrea AC (2012) Oil palm, arboriculture, and changing subsistence practices during Kintampo times (3600–3200 BP, Ghana). Quaternary International 249(6): 63–71. <ext-link xlink:href="10.1016/j.quaint.2010.12.004" ext-link-type="doi" xlink:type="simple">https://doi.org/10.1016/j.quaint.2010.12.004</ext-link></mixed-citation></ref><ref id="B8"><mixed-citation xmlns:xlink="http://www.w3.org/1999/xlink" xlink:type="simple">Burivalova Z, Lee TM, Giam X, Seekercioglu CH, Wilcove DS, Koh LP (2015) Avian responses to selective logging shaped by species traits and logging practices. Proceedings of the Royal Society B 282: e20150164. <ext-link xlink:href="10.1098/rspb.2015.0164" ext-link-type="doi" xlink:type="simple">https://doi.org/10.1098/rspb.2015.0164</ext-link></mixed-citation></ref><ref id="B13"><mixed-citation xmlns:xlink="http://www.w3.org/1999/xlink" xlink:type="simple">Delan WRJ (2021) A review of the conservation status of birds in the Guineo-Congolian forest of Africa. Journal of Field Ornithology 92(4): 342–364. <ext-link xlink:href="10.1111/jofo.12388" ext-link-type="doi" xlink:type="simple">https://doi.org/10.1111/jofo.12388</ext-link></mixed-citation></ref></ref-list></tp:taxon-treatment>
